# Supplementary material for: Investigating causal associations among gut microbiota, metabolites, and psoriatic arthritis: a Mendelian randomization study
Source: Front Microbiol. 2024 Feb 15;15:1287637. doi: 10.3389/fmicb.2024.1287637 (PMC10902440; doi:10.3389/fmicb.2024.1287637)
Supplement: Supplementary file 1 [file Table_1.xlsx]

## Sheet: Table S1
Table S1. STROBE-MR checklist of the present study.
No.	Section	Checklist item	Position
1	Title and abstract	Indicate MR as the study’s design in the title and the abstract as a main purpose of the study	P1-P2
2	Background	Explain the scientific background and rationale for the reported study. Explain the exposure and a plausible potential causal relationship between exposure and outcome. Justify why MR is a helpful method to address the study question.	P3-P4
3	Objectives	State specific objectives clearly, including prespecified causal hypotheses. State that MR is a method that intends to estimate causal effects.	P4
4a	Study design and data sourses	Setting: Describe the study design (two-sample MR) and the underlying population . Describe the setting, locations, and relevant dates, including periods of recruitment, exposure, follow-up, and data collection.	P4
4b		Participants: Report the eligibility criteria and the sources and methods of selection of participants. Report the sample size and whether any power or sample size calculations were carried out prior to the main analysis.	P4
4c		Describe measurement, quality control, and selection of genetic variants.	P5
4d		For each exposure, outcome, and other relevant variables, describe methods of assessment and diagnostic criteria for diseases.	P5-P6
4e		Provide details of ethics committee approval and participant informed consent, if relevant.	P4
5	Assumptions	Explicitly state the 3 core instrumental variable (IV) assumptions for the main analysis (relevance, independence, and exclusion restriction), as well assumptions for any additional or sensitivity analysis.	P5-P6
6a	Statistical methods:	Describe how quantitative variables were handled in the analyses.	P6-P7
6b		Describe how genetic variants were handled in the analyses and, if applicable, how their weights were selected
6c		Describe the MR estimator and related statistics. Detail the included covariates and, in case of 2-sample MR, whether the same covariate set was used for adjustment in the 2 samples.	P6-P7
6d		Explain how missing data were addressed.	P6-P7
6e		Indicate how multiple testing was addressed (Bonferroni correction)	P6-P7
7	Assessment of assumptions	Describe any methods or prior knowledge used to assess the assumptions or justify their validity	P5-P7
8	Sensitivity analyses and additional analyses	Describe any sensitivity analyses or additional analyses performed (eg, comparison of effect estimates from different approaches, independent replication, bias analytic techniques, validation of instruments, simulations).	P6-P7
9a	Software and preregistration	Name statistical software and package(s), including version and settings used.	P6-P7
9b		State whether the study protocol and details were preregistered (as well as when and where).	N/A
10a	Descriptive data	Report the numbers of individuals at each stage of included studies and reasons for exclusion. Use of a flow diagram.	P7
10b		Report summary statistics for phenotypic exposure , outcomes, and other relevant variables (eg, means, SDs, proportions).	P7
10c		If the data sources include meta-analyses of previous studies, provide the assessments of heterogeneity across these studies.	P8 and P10
10d		For 2-sample MR:	P6-P7
		i. Provide justification of the similarity of the genetic variant–exposure associations between the exposure and outcome samples.
		ii. Provide information on the number of individuals who overlap between the exposure and outcome studies.
11a	Main results	Report the associations between genetic variant and exposure and between genetic variant and outcome, preferably on an interpretable scale.	P11-P12
11b		Report MR estimates of the relationship between exposure and outcome and the measures of uncertainty from the MR analysis, on an interpretable scale, such as odds ratio or relative risk per SD difference.	P8-P11
11c		If relevant, consider translating estimates of relative risk into absolute risk for a meaningful time period.	N/A
11d		Consider plots to visualize results (eg, forest plot, scatterplot of associations between genetic variants and outcome vs between genetic variants and exposure).	Fig.2-Fig.6
12a	Assessment of assumptions	Report the assessment of the validity of the assumptions by removing confounders-related SNPs.	Results-sensitive analysis
12b		Report any additional statistics (eg, assessments of heterogeneity across genetic variants, such as I2, Q statistic).	Results-sensitive analysis
13a	Sensitivity analyses and additional analyses	Report any sensitivity analyses to assess the robustness of the main results to violations of the assumptions.	Results-sensitive analysis,
13b		Report results from other sensitivity analyses or additional analyses	Results-sensitive analysis
13c		Report any assessment of the direction of the causal relationship.	Table 1
13d		When relevant, report and compare with estimates from other RCTs and meta-analyses.	N/A
13e		Consider additional plots to visualize results.	Fig.2-Fig.6
14	Key results	Summarize key results with reference to study objectives.	Discuss. P15
15	Limitations	Discuss limitations of the study, taking into account the validity of the IV assumptions, other sources of potential bias, and imprecision. Discuss both direction and magnitude of any potential bias and any efforts to address them.	Discuss. P15
16a	Interpretation	Meaning: Give a cautious overall interpretation of results in the context of their limitations and in comparison with other studies.	Discuss., P19-P20
16b		Mechanism: Discuss underlying biological mechanisms that could drive a potential causal relationship between the investigated exposure and the outcome, and whether the gene-environment equivalence assumption is reasonable. Use causal language carefully, clarifying that IV estimates may provide causal effects only under certain assumptions.	Discussion
16c		Clinical relevance: Discuss whether the results have clinical or public policy relevance, and to what extent they inform effect sizes of possible interventions.
17		Discuss the generalizability of the study results (a) to other populations, (b) across other exposure periods/timings, and (c) across other levels of exposure.
18	Funding	Describe sources of funding and the role of funders in the present study.	Funding
19	Data and data sharing	Provide the data used to perform all analyses or report where and how the data can be accessed, and reference these sources in the article.	Data
20	Conflicts of interest	All authors should declare all potential conflicts of interest.	Declaration

## Sheet: Table S2
Table S2. Used IVs for GM taxa from MiBioGen.
taxonomy	SNP	Effect_allele	Other_allele	Chr	Pos	se.GM	beta.GM	P.GM	se.PSA	beta.PSA	P.PSA	F
genus Intestinimonas	rs10262702	T	C	7	66890843	0.0194885	0.0918017	2.06072e-06	0.0583	0.0312	0.5923	22.1862
genus Intestinimonas	rs11258178	A	G	10	13124513	0.0134139	0.0660742	6.982e-07	0.0384	-0.0115	0.764599	24.2601
genus Intestinimonas	rs12226153	A	G	11	94364293	0.0306922	-0.151142	5.12165e-07	0.1609	-0.1493	0.3535	24.2468
genus Intestinimonas	rs17067892	C	T	8	3763540	0.0250013	0.107194	6.37926e-06	0.0675	0.0089	0.8954	18.3804
genus Intestinimonas	rs1859797	G	A	7	22007303	0.0131793	0.060368	4.1223e-06	0.0385	0.0075	0.8463	20.9782
genus Intestinimonas	rs2276760	A	G	3	150620956	0.0152546	-0.0685233	7.84061e-06	0.0449	-0.0439	0.3282	20.175
genus Intestinimonas	rs2731794	C	T	5	17209391	0.0257529	0.120632	1.91743e-06	0.1051	0.0254	0.8088	21.9388
genus Intestinimonas	rs2930225	T	G	16	85327902	0.0152948	-0.0729524	1.34623e-06	0.0453	-0.0113	0.8039	22.7474
genus Intestinimonas	rs4113676	A	C	20	6218922	0.0490152	-0.218507	7.41635e-06	0.1608	-0.0513	0.749899	19.8705
genus Intestinimonas	rs4784055	T	C	16	58818770	0.038599	-0.175324	8.71806e-07	0.088	0.011	0.9006	20.6286
genus Intestinimonas	rs62240188	G	A	3	10611142	0.0267179	0.130074	2.20308e-06	0.066	-0.0552	0.4027	23.6982
genus Intestinimonas	rs6934519	C	T	6	67200802	0.0151154	0.0692373	8.56959e-06	0.0437	0.0432	0.3234	20.9788
genus Intestinimonas	rs716604	A	G	2	6514088	0.0165992	0.0818068	8.56624e-07	0.0455	-0.0078	0.8643	24.2853
genus Intestinimonas	rs7170984	T	C	15	93819735	0.0140767	-0.0658116	2.98353e-06	0.0426	-0.0359	0.3986	21.8546
genus Intestinimonas	rs72982915	C	T	2	140898088	0.0402743	0.183158	4.91157e-06	0.0831	0.0521	0.5308	20.6793
genus Intestinimonas	rs9823439	C	T	3	17187502	0.0131455	0.0581947	9.85871e-06	0.0385	0.075	0.0509894	19.5953
genus Peptococcus	rs10031059	C	T	4	35358594	0.0225844	0.121167	1.23637e-07	0.0451	0.0428	0.3422	28.78
genus Peptococcus	rs11001941	G	A	10	78716030	0.0392217	-0.195611	1.32859e-06	0.0681	0.0665	0.3287	24.8698
genus Peptococcus	rs12069354	C	T	1	216223782	0.0379501	0.16763	9.28346e-06	0.0786	-0.0157	0.8415	19.5082
genus Peptococcus	rs2054133	A	G	2	33691809	0.0188332	-0.0895433	2.14166e-06	0.0401	-0.0224	0.5757	22.6025
genus Peptococcus	rs36121075	A	G	20	43118017	0.030628	-0.14067	6.98715e-06	0.0514	-0.0278	0.5887	21.0914
genus Peptococcus	rs413827	G	A	14	57985112	0.0237523	0.110229	3.30088e-06	0.0449	-0.0464	0.3005	21.5338
genus Peptococcus	rs5770862	T	C	22	50973113	0.0356813	0.162018	3.21959e-06	0.0657	0.0495	0.4517	20.6151
genus Peptococcus	rs6918730	A	G	6	99020289	0.0289742	-0.135311	1.14731e-06	0.0799	0.0277	0.729201	21.8063
genus Peptococcus	rs7033353	G	T	9	104595848	0.018995	-0.090152	2.21958e-06	0.0383	0.0574	0.1339	22.5222
genus Peptococcus	rs72850165	T	C	11	968356	0.0300423	-0.134304	5.74156e-06	0.0713	0.005	0.9438	19.9825
genus Peptococcus	rs74592222	G	A	1	75971700	0.0302965	0.137957	8.55342e-06	0.0598	-0.0638	0.2862	20.732
genus Peptococcus	rs77681628	C	T	13	91182556	0.0387328	0.200307	2.68838e-07	0.0704	-0.0247	0.7258	26.7408
genus Howardella	rs10048062	C	T	15	98476920	0.0336531	-0.147352	8.58875e-06	0.0681	-0.0263	0.6996	19.1691
genus Howardella	rs12452946	A	G	17	17253288	0.0228941	-0.105833	3.80391e-06	0.0383	-0.0028	0.941	21.3665
genus Howardella	rs1484873	G	A	18	43206985	0.046335	0.227831	2.55918e-06	0.0537	0.0227	0.673301	24.1739
genus Howardella	rs17167098	G	A	7	133154356	0.0352068	-0.169366	1.12323e-06	0.0557	0.1343	0.0158001	23.1387
genus Howardella	rs2154047	A	C	14	95452797	0.0420093	0.192557	9.97034e-06	0.0673	0.1588	0.0182898	21.0071
genus Howardella	rs36081916	T	C	7	93527414	0.0402987	-0.18123	4.70046e-06	0.0683	0.0456	0.5049	20.2217
genus Howardella	rs3791893	A	G	2	218819396	0.034023	0.147035	9.49708e-06	0.0551	0.0466	0.3979	18.6739
genus Howardella	rs609430	T	G	4	169178315	0.0239328	-0.112045	3.34488e-06	0.0401	0.0006	0.9878	21.9148
genus Howardella	rs672217	G	A	18	60125134	0.0349993	0.164146	3.52468e-06	0.0481	0.082	0.0882206	21.9928
genus Lachnospiraceae FCS020 group	rs10093861	G	A	8	121244406	0.0121152	-0.0568869	3.05626e-06	0.039	-0.0223	0.5665	22.0446
genus Lachnospiraceae FCS021 group	rs1254846	A	G	10	44346094	0.0232501	-0.105963	5.59667e-06	0.0574	0.0593	0.3008	20.7682
genus Lachnospiraceae FCS022 group	rs1363769	C	T	19	17865305	0.0449372	0.200628	1.58161e-06	0.1074	-0.0014	0.9894	19.9301
genus Lachnospiraceae FCS023 group	rs2322265	C	T	4	166588085	0.0141577	-0.0666305	5.20811e-06	0.0438	0.0362	0.4086	22.1462
genus Lachnospiraceae FCS024 group	rs2862811	C	T	3	165996415	0.0121736	-0.0564927	3.91913e-06	0.0417	0.0348	0.4039	21.5321
genus Lachnospiraceae FCS025 group	rs35035870	T	C	11	3248876	0.0414403	-0.190615	2.62029e-06	0.0983	-0.0949	0.3346	21.1547
genus Lachnospiraceae FCS026 group	rs3999074	G	T	10	65563647	0.0121847	-0.0550587	6.55043e-06	0.0384	-0.1145	0.00284499	20.4156
genus Lachnospiraceae FCS027 group	rs4452603	T	G	6	71966268	0.0135965	0.0604208	8.98194e-06	0.0434	-0.0328	0.4493	19.745
genus Lachnospiraceae FCS028 group	rs7249113	G	A	19	2571232	0.0133496	0.0679483	3.721e-07	0.0419	0.027	0.5193	25.9036
genus Lachnospiraceae FCS029 group	rs72793667	A	G	2	53946431	0.0246589	-0.116881	1.63422e-06	0.097	-0.0628	0.517001	22.4636
genus Lachnospiraceae FCS030 group	rs9308097	G	A	4	165786478	0.0123659	-0.055381	7.47291e-06	0.0382	-0.0059	0.8767	20.0544
genus Lachnospiraceae FCS031 group	rs9788306	C	T	13	40419314	0.0130744	-0.062804	1.38618e-06	0.0424	-0.0749	0.0774408	23.0712
genus Odoribacter	rs10093869	A	G	8	1266824	0.0125389	-0.0577795	3.67443e-06	0.0389	0.0666	0.08682	21.2309
genus Odoribacter	rs10423795	T	C	19	49523088	0.0121164	-0.0550695	6.5793e-06	0.0394	0.0628	0.1113	20.6545
genus Odoribacter	rs28417404	A	G	14	70944224	0.0161372	-0.0726896	3.68036e-06	0.0646	-0.0298	0.6446	20.2875
genus Odoribacter	rs4793970	A	G	17	46763962	0.0129154	-0.0576329	6.02698e-06	0.04	0.0593	0.1383	19.9097
genus Odoribacter	rs6856150	A	G	4	11907559	0.0194146	-0.0881922	6.05954e-06	0.0584	0.0844	0.1484	20.6321
genus Odoribacter	rs74553962	T	G	8	69677480	0.0264106	0.121449	9.48681e-06	0.0732	-0.1127	0.1237	21.1432
genus Odoribacter	rs77779484	G	A	12	67655943	0.0268526	-0.133489	6.56251e-07	0.0805	-0.0456	0.5711	24.7091
genus Eubacterium ruminantium group	rs10131724	C	A	14	52219066	0.0414577	0.199832	2.38666e-06	0.0645	0.0022	0.9727	23.2305
genus Eubacterium ruminantium group	rs10923018	G	A	1	88523399	0.0160924	0.0726438	6.79548e-06	0.0386	0.0315	0.4156	20.3749
genus Eubacterium ruminantium group	rs11637981	T	G	15	61289622	0.0160888	0.073258	5.43676e-06	0.0385	-0.0493	0.2003	20.7301
genus Eubacterium ruminantium group	rs13025464	C	T	2	201610645	0.0163786	0.0737077	6.96835e-06	0.0391	-0.107	0.00623204	20.2494
genus Eubacterium ruminantium group	rs139749	C	T	22	25303055	0.0171791	-0.0845439	8.58836e-07	0.0405	-0.0459	0.257	24.216
genus Eubacterium ruminantium group	rs16891896	G	A	5	33897589	0.0390573	-0.174787	2.38122e-06	0.0685	0.0146	0.8316	20.0241
genus Eubacterium ruminantium group	rs17519472	C	T	12	30360954	0.0233984	0.107804	4.7036e-06	0.0553	0.0588	0.2879	21.2245
genus Eubacterium ruminantium group	rs209813	G	A	6	11953633	0.0236391	-0.103488	9.23145e-06	0.0543	-0.0568	0.2954	19.1627
genus Eubacterium ruminantium group	rs2116427	A	G	5	121182996	0.0182353	0.0911461	4.67369e-07	0.0438	0.0054	0.9023	24.9798
genus Eubacterium ruminantium group	rs2229917	A	G	9	130980937	0.0323922	0.153538	2.15894e-06	0.0949	0.0545	0.5662	22.4642
genus Eubacterium ruminantium group	rs2418654	C	T	2	71247578	0.0165852	-0.0748879	6.17248e-06	0.0391	-0.0669	0.0875205	20.3855
genus Eubacterium ruminantium group	rs2817174	C	T	1	3044181	0.0163687	-0.0734306	7.86955e-06	0.0392	-0.0575	0.1426	20.1217
genus Eubacterium ruminantium group	rs57340348	T	C	6	130030114	0.0212166	-0.0979429	4.93276e-06	0.0479	0.1231	0.0102	21.3076
genus Eubacterium ruminantium group	rs606117	G	A	9	2539358	0.018056	-0.0833243	4.81637e-06	0.0432	0.0182	0.672699	21.2931
genus Eubacterium ruminantium group	rs6676699	T	G	1	197978281	0.0196447	0.0888124	6.37984e-06	0.0418	0.0708	0.0905795	20.436
genus Eubacterium ruminantium group	rs7000472	G	A	8	138626268	0.016523	0.0762282	4.06846e-06	0.039	0.0267	0.4937	21.281
genus Eubacterium ruminantium group	rs72836424	C	T	10	129037453	0.030069	-0.139825	2.62126e-06	0.0611	0.0733	0.2307	21.6208
genus Eubacterium ruminantium group	rs73139629	A	C	12	63306003	0.0247909	-0.115098	5.36204e-06	0.0659	0.0173	0.7926	21.5521
genus Eubacterium xylanophilum group	rs10140184	A	C	14	73181783	0.012599	0.0576795	4.95861e-06	0.039	-0.0381	0.3288	20.9561
genus Eubacterium xylanophilum group	rs10917203	A	C	1	22627266	0.0130917	0.0612633	3.15152e-06	0.0392	0.049	0.211	21.8952
genus Eubacterium xylanophilum group	rs112176119	C	T	16	73696771	0.0245762	-0.113455	3.32767e-06	0.0665	-0.1088	0.1019	21.3087
genus Eubacterium xylanophilum group	rs13239072	G	A	7	43566344	0.0142728	0.0687427	1.81782e-06	0.0428	-0.0464	0.278	23.1939
genus Eubacterium xylanophilum group	rs17830032	G	A	20	57995506	0.0310515	-0.160597	2.38891e-07	0.071	0.0315	0.6574	26.7454
genus Eubacterium xylanophilum group	rs1999224	G	T	9	130498120	0.0203503	-0.0949051	3.75491e-06	0.0642	-0.046	0.4736	21.7459
genus Eubacterium xylanophilum group	rs2012708	G	A	16	84790559	0.0126905	-0.0573202	6.52544e-06	0.0403	-0.0126	0.7554	20.3985
genus Eubacterium xylanophilum group	rs2213117	T	G	11	131009660	0.0189012	0.0877797	4.21328e-06	0.0523	-0.0236	0.6514	21.565
genus Eubacterium xylanophilum group	rs75586835	A	G	4	87891938	0.0263455	-0.114498	9.38707e-06	0.0749	-0.1527	0.04134	18.8852
genus Eubacterium rectale group	rs10248854	C	A	7	121281238	0.0113464	-0.0527827	4.20678e-06	0.0391	-0.0179	0.647	21.6375
genus Eubacterium rectale group	rs10797540	A	G	1	234530370	0.0108389	0.0503179	3.53387e-06	0.0385	0.0287	0.4558	21.5483
genus Eubacterium rectale group	rs143694765	T	C	1	116082909	0.019779	0.0870025	9.75371e-06	0.0634	-0.0083	0.8965	19.3461
genus Eubacterium rectale group	rs2884897	A	G	11	8129537	0.0289021	-0.129364	6.44421e-06	0.104	0.0733	0.4811	20.0312
genus Eubacterium rectale group	rs314726	T	C	2	125553155	0.0109486	0.0528824	1.37965e-06	0.0385	0.0201	0.6013	23.3262
genus Eubacterium rectale group	rs35398954	A	G	15	93006765	0.0174602	-0.0901402	5.39946e-07	0.0524	0.0109	0.835	26.6488
genus Eubacterium rectale group	rs59427698	A	G	9	129425745	0.0130853	-0.0576035	5.36908e-06	0.049	-0.0748	0.1272	19.3762
genus Eubacterium rectale group	rs62547233	A	G	9	92013419	0.0120201	0.0536319	9.89829e-06	0.0425	-0.074	0.0815098	19.9053
genus Eubacterium nodatum group	rs10263623	C	T	7	64894137	0.0439023	0.193496	8.90697e-06	0.0981	-0.1107	0.259	19.4227
genus Eubacterium nodatum group	rs10458299	T	C	7	135052348	0.041969	-0.187753	8.3672e-06	0.0726	-0.0486	0.5038	20.0104
genus Eubacterium nodatum group	rs11006576	A	G	10	61322015	0.024593	-0.110167	7.98656e-06	0.0386	0.014	0.7166	20.0641
genus Eubacterium nodatum group	rs113893692	C	T	9	28245518	0.0403573	-0.185107	5.75705e-06	0.0585	0.057	0.3295	21.0349
genus Eubacterium nodatum group	rs34297067	A	G	14	52185888	0.0341475	-0.186907	6.59781e-08	0.0539	0.0429	0.4256	29.9552
genus Eubacterium nodatum group	rs61841040	G	T	10	9659749	0.0341609	0.160621	3.56139e-06	0.0481	0.0621	0.197	22.1047
genus Eubacterium nodatum group	rs6818880	G	A	4	94712747	0.0245964	0.110081	7.82546e-06	0.0385	-0.0339	0.3783	20.0272
genus Eubacterium nodatum group	rs77910827	C	T	9	96597985	0.0413568	0.201788	9.05378e-07	0.0616	0.0555	0.368	23.8032
genus Eubacterium nodatum group	rs7827125	C	T	8	4954912	0.0271331	0.1223	7.17348e-06	0.0427	0.0193	0.6516	20.3139
genus Eubacterium nodatum group	rs7880204	T	C	1	171060821	0.0275303	-0.125454	6.8388e-06	0.0444	-0.0079	0.8586	20.7628
genus Eubacterium nodatum group	rs9425984	T	C	1	34529736	0.0292347	-0.130234	7.20676e-06	0.0462	-0.0005	0.9919	19.8422
genus Romboutsia	rs10279978	A	G	7	5319387	0.0127675	-0.0622202	1.17009e-06	0.0413	-0.0398	0.335	23.746
genus Romboutsia	rs11221428	T	C	11	99665050	0.0158263	-0.0726779	6.48649e-06	0.0455	0.0491	0.2802	21.0856
genus Romboutsia	rs16843578	C	T	1	171903885	0.0196779	-0.0875276	5.08124e-06	0.0856	-0.0301	0.7251	19.7821
genus Romboutsia	rs28603357	T	C	7	106406824	0.0474739	-0.214911	8.52236e-06	0.1355	0.0705	0.603	20.4902
genus Romboutsia	rs34302036	G	A	7	78136725	0.0120835	-0.0550261	5.87665e-06	0.0387	0.0007	0.9852	20.7344
genus Romboutsia	rs61841503	G	A	10	17019559	0.0171454	0.092888	3.99595e-08	0.0568	0.0619	0.2756	29.347
genus Romboutsia	rs62504452	A	G	7	145760298	0.0156654	-0.0710048	4.65833e-06	0.055	0.0119	0.8281	20.5415
genus Romboutsia	rs7109293	A	G	11	133834657	0.0205738	0.0919112	6.98361e-06	0.0601	0.0164	0.7851	19.9548
genus Romboutsia	rs75200530	T	G	8	5088054	0.0421065	-0.190644	5.06559e-06	0.1137	-0.062	0.5854	20.4969
genus Romboutsia	rs75987356	G	A	2	16066705	0.0280454	-0.129578	6.70795e-06	0.0722	-0.0084	0.9077	21.3441
genus Romboutsia	rs77702691	A	G	13	88725540	0.0208544	-0.094406	7.3697e-06	0.0676	-0.109	0.1071	20.4901
genus Romboutsia	rs9389266	T	G	6	135411737	0.0162353	0.0722815	9.38469e-06	0.0503	-0.0738	0.1419	19.8186
genus Romboutsia	rs9567264	C	T	13	32720756	0.0127495	0.0580018	5.75692e-06	0.0405	0.0015	0.9698	20.6936
genus Lachnoclostridium	rs1031599	T	G	3	66725825	0.0175644	0.078627	6.31379e-06	0.0784	-0.0221	0.778001	20.0362
genus Lachnoclostridium	rs12566975	T	C	1	185091351	0.0105787	-0.0468097	9.57194e-06	0.0384	-0.0215	0.5755	19.577
genus Lachnoclostridium	rs1528479	A	G	2	167244051	0.0111919	0.0497799	9.63984e-06	0.0396	0.0327	0.4089	19.7806
genus Lachnoclostridium	rs1997204	C	T	12	102046595	0.0242022	0.108075	5.97077e-06	0.0923	-0.0771	0.4035	19.9379
genus Lachnoclostridium	rs2385421	A	G	18	19743455	0.0180734	0.0746186	7.13724e-06	0.0598	-0.0967	0.1061	17.0433
genus Lachnoclostridium	rs3821998	C	A	4	38694566	0.0192519	-0.0864066	6.72048e-06	0.0626	-0.0738	0.2384	20.1412
genus Lachnoclostridium	rs4738679	A	G	8	59370320	0.011404	0.0520267	4.41754e-06	0.0393	-0.025	0.5252	20.8103
genus Lachnoclostridium	rs6112314	A	C	20	19300846	0.0108174	-0.0561715	2.43215e-07	0.0405	0.0085	0.8332	26.9604
genus Lachnoclostridium	rs615997	T	C	3	23037786	0.0106491	0.0511752	2.0268e-06	0.0381	0.0019	0.961	23.0905
genus Lachnoclostridium	rs62285313	A	G	3	177470032	0.0181565	0.0864203	1.58332e-06	0.0645	0.0034	0.9586	22.652
genus Lachnoclostridium	rs72829893	G	T	17	46694541	0.0268103	0.117472	5.57763e-06	0.0629	0.0141	0.8222	19.1957
genus Lachnoclostridium	rs78068103	A	G	17	13816159	0.0194248	0.0886199	3.66522e-06	0.0598	0.0704	0.2392	20.8108
genus Lachnoclostridium	rs789029	C	T	18	1053252	0.0137974	-0.0641288	3.75327e-06	0.0549	0.03	0.5847	21.5999
genus Olsenella	rs1035588	A	G	2	150077190	0.0236848	-0.108148	4.85501e-06	0.0396	0.0454	0.252	20.8467
genus Olsenella	rs17148768	G	A	10	10777085	0.0295602	0.140434	2.19842e-06	0.0515	-0.0094	0.855	22.5668
genus Olsenella	rs2759329	A	G	1	231960352	0.0237218	0.111131	3.43202e-06	0.0397	0.0275	0.4878	21.9439
genus Olsenella	rs35225860	A	G	1	247642270	0.0482391	-0.223604	3.87044e-06	0.0979	-0.0291	0.7666	21.4833
genus Olsenella	rs61090148	A	G	4	174810498	0.0231343	-0.104783	6.43724e-06	0.0387	-0.0045	0.9078	20.512
genus Olsenella	rs62112538	C	T	19	4925018	0.0407033	-0.19943	1.1882e-06	0.0614	0.0208	0.734401	24.0028
genus Olsenella	rs72691585	C	A	9	21884425	0.0520814	-0.249079	2.95291e-06	0.0564	-0.0235	0.6772	22.8691
genus Olsenella	rs7540303	C	T	1	179629191	0.023638	0.108044	5.32023e-06	0.0397	-0.018	0.6498	20.8891
genus Olsenella	rs8066522	A	G	17	59632873	0.0240379	0.106529	9.70085e-06	0.0407	-0.0098	0.8103	19.6373
genus Olsenella	rs9460691	C	A	6	10422207	0.0268645	0.119966	7.2835e-06	0.0489	0.0097	0.8427	19.9388
genus Lachnospiraceae UCG010	rs10414815	C	T	19	42586245	0.0230253	-0.10453	4.23975e-06	0.0907	0.0541	0.551099	20.6068
genus Lachnospiraceae UCG010	rs11192447	A	G	10	83848397	0.024345	0.126592	4.68954e-07	0.088	0.1021	0.2459	27.0354
genus Lachnospiraceae UCG010	rs12346653	C	T	9	92267239	0.0139569	0.0657686	2.70321e-06	0.0469	-0.0132	0.7784	22.2023
genus Lachnospiraceae UCG010	rs17730011	G	A	6	84772845	0.015706	-0.0702357	7.84603e-06	0.0468	-0.0014	0.9769	19.9951
genus Lachnospiraceae UCG010	rs2833528	T	C	21	33193567	0.0127763	0.0562148	9.91996e-06	0.0396	-0.007	0.8604	19.3567
genus Lachnospiraceae UCG010	rs336138	G	T	5	8146371	0.0171865	0.0779543	7.48411e-06	0.0597	-0.0053	0.929	20.5705
genus Lachnospiraceae UCG010	rs4576377	C	A	7	81410263	0.0127043	0.0572001	7.63062e-06	0.0397	-0.0449	0.2582	20.269
genus Lachnospiraceae UCG010	rs72894957	G	A	2	185862591	0.0486425	0.222263	5.68434e-06	0.1287	-0.1425	0.2682	20.8757
genus Lachnospiraceae UCG010	rs74315802	G	T	14	29872341	0.0183477	0.0867262	3.19007e-06	0.0503	0.0212	0.6732	22.3397
genus Lachnospiraceae UCG010	rs9981767	A	C	21	44079875	0.0131994	0.0655062	9.96369e-07	0.044	-0.0044	0.9209	24.6261
genus Lactococcus	rs10417872	G	T	19	28767353	0.024522	-0.118306	1.28677e-06	0.0423	-0.0236	0.575999	23.2724
genus Lactococcus	rs123059	C	T	17	2699935	0.0274694	0.13671	1.26561e-06	0.0464	-0.0605	0.1916	24.7652
genus Lactococcus	rs12621813	G	A	2	31266049	0.0239978	0.108423	6.6083e-06	0.0433	0.0158	0.715801	20.4098
genus Lactococcus	rs17168302	G	A	7	14650221	0.0424761	0.191857	6.28608e-06	0.0623	0.0897	0.1501	20.3988
genus Lactococcus	rs2293361	C	T	2	54114864	0.0430969	-0.199221	1.39592e-06	0.0844	0.0575	0.495801	21.3657
genus Lactococcus	rs4766997	C	T	12	113161438	0.023839	0.114599	2.06144e-06	0.0387	0.0533	0.1678	23.106
genus Lactococcus	rs55910161	C	T	10	71518643	0.0307367	0.146426	2.36211e-06	0.0612	-0.0108	0.8603	22.6914
genus Lactococcus	rs6674304	C	T	1	116887742	0.0442121	0.200758	6.1776e-06	0.1007	-0.0824	0.4132	20.6159
genus Lactococcus	rs7992246	C	T	13	113472525	0.0230786	-0.104232	4.44723e-06	0.0392	-0.0733	0.0613296	20.3949
genus Fusicatenibacter	rs10439674	A	G	21	42681392	0.0130007	-0.0572129	7.68493e-06	0.0474	-0.0277	0.5589	19.3639
genus Fusicatenibacter	rs167879	T	C	20	55937366	0.0148763	0.0659543	5.86894e-06	0.0538	0.0036	0.9471	19.6533
genus Fusicatenibacter	rs1864685	A	C	17	70721782	0.0108105	-0.0494799	4.96158e-06	0.0389	-0.0683	0.0790096	20.9462
genus Fusicatenibacter	rs2025938	G	A	10	112177119	0.0205426	-0.0967298	2.98834e-06	0.0771	0.0371	0.6307	22.1691
genus Fusicatenibacter	rs206581	A	G	18	10370596	0.0127894	-0.0568339	8.95757e-06	0.0466	-0.0418	0.3692	19.7449
genus Fusicatenibacter	rs2132128	G	A	8	15360718	0.0160344	-0.0771914	1.07686e-06	0.0636	0.0634	0.3192	23.1724
genus Fusicatenibacter	rs3303	T	C	10	120447429	0.020407	-0.0953657	3.93895e-06	0.0785	0.1016	0.1957	21.8356
genus Fusicatenibacter	rs4378146	A	C	1	24927625	0.0125259	-0.0616691	7.20444e-07	0.044	-0.034	0.4392	24.2358
genus Fusicatenibacter	rs60254196	G	A	7	148856720	0.0109365	0.0492427	5.46739e-06	0.0385	0.0686	0.0744492	20.2706
genus Fusicatenibacter	rs62187631	T	C	2	226649570	0.015924	-0.0710571	4.54527e-06	0.0487	0.0088	0.8569	19.909
genus Fusicatenibacter	rs62353480	A	G	5	29595000	0.0145589	-0.0701397	1.56769e-06	0.0511	-0.0124	0.8084	23.2065
genus Fusicatenibacter	rs6515626	G	A	20	25257001	0.0313559	0.141575	7.28652e-06	0.0768	0.0968	0.2076	20.3833
genus Fusicatenibacter	rs704418	C	T	3	64252803	0.0151073	-0.0739124	7.77428e-07	0.0581	-0.0442	0.4465	23.9332
genus Fusicatenibacter	rs73103914	A	G	12	58658311	0.0134458	-0.0597324	8.29564e-06	0.0535	-0.0165	0.7582	19.7327
genus Fusicatenibacter	rs792108	C	T	2	5532793	0.0113843	0.0508345	8.49533e-06	0.0389	0.0561	0.149	19.9363
genus Fusicatenibacter	rs8028026	G	A	15	88353215	0.0180505	0.0792146	8.06325e-06	0.0661	-0.0383	0.5619	19.2562
genus Fusicatenibacter	rs8063430	T	C	16	73821805	0.022217	-0.104026	4.9289e-06	0.0874	0.0457	0.600999	21.9206
genus Fusicatenibacter	rs9905659	G	A	17	70697344	0.0136576	-0.061617	7.30988e-06	0.0496	-0.0041	0.9335	20.3513
genus Oxalobacter	rs10464997	G	A	8	20902693	0.0294804	0.137691	3.29754e-06	0.0495	0.0144	0.770801	21.8114
genus Oxalobacter	rs11108500	A	G	12	96819204	0.0427327	-0.199099	3.74283e-06	0.0681	-0.1054	0.1216	21.7048
genus Oxalobacter	rs111966731	T	C	15	93941937	0.047162	0.213114	7.29861e-06	0.0681	-0.0631	0.354	20.4164
genus Oxalobacter	rs12002250	A	C	9	19682558	0.0466317	0.217122	1.41504e-06	0.095	0.0174	0.8546	21.6763
genus Oxalobacter	rs1569853	T	C	6	38550301	0.0296981	-0.138078	3.64502e-06	0.0586	0.0369	0.5292	21.6138
genus Oxalobacter	rs36057338	G	T	4	189935314	0.0421439	0.207847	8.79812e-07	0.1062	0.0264	0.8037	24.3197
genus Oxalobacter	rs3862635	C	T	11	126582578	0.0394026	-0.172142	9.18692e-06	0.0666	-0.1142	0.0865307	19.0837
genus Oxalobacter	rs4428215	G	A	3	171947435	0.0242237	0.130293	7.51069e-08	0.0439	-0.004	0.9281	28.9268
genus Oxalobacter	rs6000536	C	T	22	37421469	0.0253804	-0.130992	2.06054e-07	0.0511	-0.0162	0.7515	26.6337
genus Oxalobacter	rs6993398	G	A	8	115560689	0.0278855	0.127217	7.12771e-06	0.0494	-0.0786	0.1112	20.81
genus Oxalobacter	rs736744	T	C	9	87514407	0.0211262	-0.117882	2.57472e-08	0.0386	-0.0668	0.0834104	31.1309
genus Prevotella9	rs111509883	T	C	19	639161	0.0347624	0.171131	1.24388e-06	0.0621	-0.0552	0.3739	24.2313
genus Prevotella9	rs11685699	C	T	2	11232685	0.0295665	-0.141357	2.02554e-06	0.0721	-0.131	0.0692803	22.8546
genus Prevotella9	rs117271932	A	G	22	44236460	0.0440393	0.208089	2.81722e-06	0.0826	0.14	0.0901509	22.3232
genus Prevotella9	rs12648235	T	C	4	161115744	0.0177676	0.0785902	7.39078e-06	0.0455	0.026	0.567799	19.5622
genus Prevotella9	rs1304512	G	A	5	63736025	0.0165885	0.0761593	5.29078e-06	0.0432	0.0003	0.9948	21.0752
genus Prevotella9	rs2104588	C	T	10	12497581	0.023773	-0.105558	8.1298e-06	0.0828	-0.0081	0.9224	19.713
genus Prevotella9	rs2495052	A	G	1	14161251	0.0188523	0.0838978	8.9714e-06	0.0541	-0.0873	0.1067	19.8021
genus Prevotella9	rs2683313	G	A	8	19115604	0.0151603	0.0724576	1.68896e-06	0.0413	0.0339	0.4113	22.8398
genus Prevotella9	rs4968431	G	T	17	59421778	0.0144162	0.0640113	8.5844e-06	0.0399	0.032	0.4218	19.7129
genus Prevotella9	rs7237249	C	T	18	71992502	0.0182126	-0.0823764	8.93305e-06	0.0489	0.0352	0.471	20.4551
genus Prevotella9	rs72815774	T	C	2	91954502	0.0393068	-0.176186	8.78294e-06	0.0847	0.1194	0.1585	20.0885
genus Prevotella9	rs746764	T	C	20	21470713	0.0193245	-0.0915771	2.04e-06	0.0468	-0.0032	0.9459	22.4541
genus Prevotella9	rs7976209	T	C	12	1794470	0.0197951	-0.0870786	7.2835e-06	0.0528	-0.1294	0.0142699	19.3485
genus Prevotella9	rs9428102	A	G	1	118852817	0.0176068	-0.0778845	4.61732e-06	0.0462	-0.0246	0.5945	19.565
genus Prevotella9	rs9613013	G	A	22	26152738	0.0202697	0.0917591	6.10408e-06	0.0584	-0.0214	0.714801	20.49
genus Lachnospiraceae UCG008	rs10741777	T	C	11	19572557	0.0194791	-0.0973842	7.68652e-07	0.0414	-0.0753	0.0687401	24.9907
genus Lachnospiraceae UCG008	rs10793103	T	C	11	74391775	0.0181279	-0.0974344	9.34932e-08	0.0384	-0.0347	0.3662	28.8848
genus Lachnospiraceae UCG008	rs10801803	G	A	1	90818872	0.0243085	-0.117029	1.4003e-06	0.0547	0.0595	0.2762	23.1745
genus Lachnospiraceae UCG008	rs13024781	T	C	2	168628871	0.0168846	-0.0798769	2.29166e-06	0.0384	-0.021	0.585	22.3769
genus Lachnospiraceae UCG008	rs57091572	A	G	6	81214803	0.0235801	-0.110443	2.85825e-06	0.0563	0.0431	0.444	21.9343
genus Lachnospiraceae UCG008	rs57254474	G	A	8	23071772	0.0199045	0.0886512	6.92054e-06	0.0466	0.0277	0.5524	19.8338
genus Lachnospiraceae UCG008	rs61944774	A	G	12	129539818	0.0393797	0.179838	6.34118e-06	0.087	-0.0021	0.9803	20.8525
genus Lachnospiraceae UCG008	rs62277846	C	T	2	228100140	0.0212319	0.102292	1.58891e-06	0.0486	-0.0445	0.3591	23.2084
genus Lachnospiraceae UCG008	rs67078837	T	C	4	114220647	0.0170693	-0.0845848	7.68192e-07	0.0388	0.0262	0.499501	24.5523
genus Lachnospiraceae UCG008	rs75356640	G	A	15	31697284	0.0303128	0.136523	9.83196e-06	0.0587	0.0283	0.630099	20.2814
genus Lachnospiraceae UCG008	rs955844	A	C	16	84992314	0.0228369	0.112064	1.80992e-06	0.0551	0.0617	0.262	24.0767
genus Haemophilus	rs10781340	A	G	9	78752170	0.0203221	-0.0948915	4.32265e-06	0.0582	0.0416	0.4751	21.8
genus Haemophilus	rs111582866	G	A	16	48742489	0.026016	-0.124265	1.27347e-06	0.0683	0.023	0.736801	22.8116
genus Haemophilus	rs35509	G	A	12	115493337	0.0268779	0.128249	2.00951e-06	0.0953	-0.1015	0.2868	22.7644
genus Haemophilus	rs4822728	T	C	22	26891808	0.0151388	0.0705861	3.47848e-06	0.0382	0.0208	0.5864	21.7368
genus Haemophilus	rs76022354	C	T	10	94306385	0.0505504	0.244638	1.83033e-06	0.0878	-0.0386	0.6601	23.4174
genus Haemophilus	rs78909003	T	C	9	105650242	0.0503924	-0.246256	1.66744e-06	0.0843	0.003	0.9713	23.8772
genus Haemophilus	rs9328464	T	C	6	8350917	0.0148799	0.0723095	1.42269e-06	0.0384	-0.0352	0.3604	23.6118
genus Haemophilus	rs9382510	C	T	6	55448491	0.0172649	-0.093521	7.12049e-08	0.0434	-0.0623	0.151	29.3379
genus Haemophilus	rs9895850	T	C	17	64535013	0.0416755	-0.192957	2.14062e-06	0.0937	-0.0977	0.2969	21.4338
genus Intestinibacter	rs10805326	A	G	4	14324623	0.0139665	-0.0775151	3.54544e-08	0.0421	0.0188	0.6546	30.799
genus Intestinibacter	rs11109097	T	C	12	97928437	0.0138539	-0.0624272	5.4949e-06	0.0386	0.0283	0.4624	20.3022
genus Intestinibacter	rs118030283	G	A	16	5993076	0.0324471	-0.151829	2.67436e-06	0.0918	-0.0394	0.667999	21.8926
genus Intestinibacter	rs16938435	T	C	9	21502923	0.0235439	-0.112189	1.80098e-06	0.0647	-0.0518	0.4229	22.703
genus Intestinibacter	rs2098844	T	C	11	127703160	0.0128416	0.0575295	6.78875e-06	0.0397	0.073	0.0662506	20.067
genus Intestinibacter	rs2702387	G	A	4	179361262	0.0132145	-0.0608559	4.25991e-06	0.0389	0.0777	0.0457499	21.2052
genus Intestinibacter	rs4327025	G	A	15	92446683	0.0154397	-0.0810346	1.64327e-07	0.0491	0.0165	0.7366	27.5424
genus Intestinibacter	rs447950	A	G	5	148846426	0.0136652	0.0628342	5.6391e-06	0.0395	0.0769	0.0515703	21.1397
genus Intestinibacter	rs478972	C	T	11	125663184	0.0297116	0.142681	1.81991e-06	0.0666	0.009	0.8923	23.0579
genus Intestinibacter	rs6062862	A	G	20	61325223	0.0204658	0.0924508	6.6799e-06	0.0698	-0.1601	0.02174	20.4034
genus Intestinibacter	rs62430350	T	C	6	170918194	0.0351476	0.151096	6.84227e-06	0.101	-0.0351	0.7279	18.478
genus Intestinibacter	rs68093214	C	T	3	70657785	0.0149877	0.0662258	9.25763e-06	0.0446	-0.0899	0.0438995	19.522
genus Intestinibacter	rs6875660	C	T	5	159686256	0.0193905	0.0890455	3.05781e-06	0.0797	0.0091	0.9091	21.0856
genus Intestinibacter	rs893394	G	A	2	20054971	0.0130729	0.0583322	7.85037e-06	0.0388	0.035	0.367	19.9073
genus Intestinibacter	rs9348442	C	T	6	10303945	0.0221625	0.099082	6.25936e-06	0.0578	-0.0186	0.7473	19.9844
genus Lachnospiraceae UCG001	rs12131224	C	T	1	166199362	0.02591	0.117095	7.39861e-06	0.0617	0.0678	0.2722	20.4212
genus Lachnospiraceae UCG001	rs2050911	G	A	1	82384407	0.0153934	0.0751466	1.10647e-06	0.0405	0.0441	0.2764	23.8281
genus Lachnospiraceae UCG001	rs2371284	C	T	12	56256262	0.0170127	0.0761893	7.55962e-06	0.0457	-0.0221	0.628901	20.0531
genus Lachnospiraceae UCG001	rs437876	T	C	3	42568440	0.0144768	0.0784637	7.16556e-08	0.0403	-0.0409	0.3096	29.3719
genus Lachnospiraceae UCG001	rs4981345	T	C	14	21455973	0.0149831	-0.0681973	6.08597e-06	0.0408	0.061	0.1345	20.7143
genus Lachnospiraceae UCG001	rs573933	T	C	9	14477851	0.0232346	-0.107898	3.10506e-06	0.0623	-0.0057	0.9266	21.5623
genus Lachnospiraceae UCG001	rs62496417	T	G	7	96965504	0.0165681	-0.0748504	5.87503e-06	0.0464	0.0563	0.2244	20.4071
genus Lachnospiraceae UCG001	rs7341608	T	C	8	56839500	0.0177648	-0.0784757	9.48135e-06	0.0559	0.0164	0.7694	19.5114
genus Lachnospiraceae UCG001	rs74034332	G	A	16	79092359	0.0382637	0.168045	3.3335e-06	0.0795	-0.0596	0.4536	19.2849
genus Lachnospiraceae UCG001	rs78848836	A	G	1	53773248	0.0259753	-0.118868	3.38174e-06	0.0628	-0.0635	0.3116	20.9386
genus Lachnospiraceae UCG001	rs8104225	A	G	19	13963848	0.0197665	0.0892098	8.04211e-06	0.046	-0.0182	0.6925	20.366
genus Lachnospiraceae UCG001	rs9403580	C	T	6	145006780	0.0229777	0.107801	3.46785e-06	0.057	-0.0233	0.6834	22.0076
genus Lachnospiraceae UCG001	rs985416	T	C	3	148269083	0.0181807	-0.0970258	1.45589e-07	0.0497	-0.0455	0.3594	28.4769
genus Ruminiclostridium5	rs10827477	A	G	10	35262588	0.0115163	-0.0547387	2.1918e-06	0.0401	0.038	0.3433	22.5893
genus Ruminiclostridium5	rs113753996	T	C	5	32477664	0.0174463	0.0820689	3.98896e-06	0.0494	0.0668	0.1763	22.1253
genus Ruminiclostridium5	rs1223978	C	T	13	108775162	0.0108254	-0.0484169	8.16188e-06	0.0386	0.011	0.774499	20.0007
genus Ruminiclostridium5	rs1492620	T	C	6	50405920	0.0180073	-0.0830505	3.52574e-06	0.0574	-0.0955	0.0959003	21.268
genus Ruminiclostridium5	rs2482038	C	A	10	12835085	0.0108777	0.0518991	1.70314e-06	0.0389	-0.0348	0.3713	22.7607
genus Ruminiclostridium5	rs2791343	T	C	8	131316030	0.0113369	0.051717	5.53962e-06	0.039	-0.0131	0.7366	20.8074
genus Ruminiclostridium5	rs2833828	G	A	21	33811886	0.0108702	0.0489617	6.81648e-06	0.0389	0.0628	0.1066	20.2851
genus Ruminiclostridium5	rs4955951	A	G	3	55243531	0.0165826	-0.0713749	9.9552e-06	0.0595	-0.0122	0.838	18.5236
genus Ruminiclostridium5	rs6121460	G	A	20	60293505	0.0199206	0.0932955	2.64107e-06	0.0706	0.0054	0.939	21.9309
genus Ruminiclostridium5	rs79968837	A	G	20	41177956	0.0193507	-0.0950311	1.14623e-06	0.0868	0.0233	0.788	24.1145
genus Ruminiclostridium5	rs8053158	G	A	16	86769909	0.0159151	0.0740543	5.89807e-06	0.0592	0.0906	0.1259	21.6482
genus Ruminiclostridium6	rs10829821	T	C	10	132653028	0.0216072	-0.097606	3.47144e-06	0.0669	-0.1552	0.0204301	20.4031
genus Ruminiclostridium6	rs116969552	A	G	10	128214403	0.0376681	-0.166823	9.15946e-06	0.1144	0.0971	0.3964	19.6112
genus Ruminiclostridium6	rs11992182	A	C	8	79766499	0.0137876	0.0625299	4.64836e-06	0.0458	-0.0379	0.4088	20.5654
genus Ruminiclostridium6	rs2548459	C	T	19	49209339	0.0122755	0.0554866	6.40206e-06	0.0388	0.05	0.1977	20.4285
genus Ruminiclostridium6	rs35362464	C	A	4	36478011	0.0165387	0.0720077	8.99146e-06	0.0552	-0.0326	0.5555	18.9537
genus Ruminiclostridium6	rs61060922	T	G	16	72136154	0.0322283	0.15913	1.08648e-06	0.1073	-0.1252	0.2433	24.3763
genus Ruminiclostridium6	rs663262	C	T	11	86179076	0.0310715	0.13498	3.39414e-06	0.1065	-0.0076	0.9433	18.8692
genus Ruminiclostridium6	rs67479537	T	C	19	10115515	0.026487	0.118994	9.30208e-06	0.09	-0.094	0.2965	20.1801
genus Ruminiclostridium6	rs71414120	T	G	14	56938952	0.0406434	0.200894	1.07696e-06	0.0874	0.08	0.3601	24.4283
genus Ruminiclostridium6	rs72991535	T	G	18	76018244	0.0295174	0.135604	4.9537e-06	0.1049	-0.0427	0.6842	21.1022
genus Ruminiclostridium6	rs73176030	T	C	7	101271282	0.013208	0.058665	7.28887e-06	0.0429	-0.0102	0.8123	19.7253
genus Ruminiclostridium6	rs77193512	A	G	11	40289063	0.0153163	0.0736533	1.29587e-06	0.0443	0.0056	0.8995	23.1215
genus Ruminiclostridium6	rs792058	G	A	2	5548605	0.0125423	0.0554234	8.57946e-06	0.0388	0.0056	0.8846	19.5241
genus Ruminiclostridium6	rs79968172	G	A	1	240503826	0.0243083	0.11614	1.66054e-06	0.0809	0.01	0.9019	22.8241
genus Ruminiclostridium6	rs9555756	A	C	13	111703249	0.0176692	-0.0804138	7.10133e-06	0.0687	0.0623	0.3651	20.7094
genus Paraprevotella	rs10842464	C	T	12	25249743	0.0172568	0.0758215	6.59721e-06	0.0417	-0.0219	0.6	19.3021
genus Paraprevotella	rs140997932	T	C	3	149298792	0.0354178	-0.162376	2.1112e-06	0.0842	-0.1033	0.2197	21.0155
genus Paraprevotella	rs145020347	A	G	11	114526679	0.0262323	-0.12465	4.03005e-06	0.0542	-0.0665	0.2195	22.5762
genus Paraprevotella	rs17109926	A	G	12	71978728	0.0216172	-0.0988335	6.75274e-06	0.0431	0.0697	0.1058	20.9001
genus Paraprevotella	rs17785622	A	G	6	83459314	0.0524304	0.248065	1.92659e-06	0.1007	-0.0892	0.3758	22.3823
genus Paraprevotella	rs2081023	A	G	5	174606261	0.0236507	-0.122561	2.63797e-07	0.0546	0.0596	0.2748	26.8507
genus Paraprevotella	rs3008582	T	C	1	195971173	0.0227246	0.10572	4.35993e-06	0.0489	0.0278	0.5703	21.6402
genus Paraprevotella	rs3801748	G	A	7	81759508	0.0171691	0.0779721	5.20176e-06	0.0397	-0.0599	0.1312	20.6216
genus Paraprevotella	rs4756632	G	T	11	41079703	0.0289897	-0.138905	3.81751e-06	0.0569	-0.0001	0.999	22.9555
genus Paraprevotella	rs4767113	C	T	12	114131978	0.018382	0.0882466	2.14358e-06	0.0409	-0.0471	0.2494	23.0436
genus Paraprevotella	rs7240324	T	G	18	69623804	0.0226948	-0.10229	5.95895e-06	0.0445	-0.0494	0.2668	20.312
genus Paraprevotella	rs9602779	A	C	13	86162420	0.0220264	-0.106692	6.9274e-07	0.0445	0.0278	0.5321	23.4593
genus Paraprevotella	rs9900242	A	G	17	69135631	0.0175212	-0.0852967	1.14067e-06	0.0401	0.0565	0.1595	23.6961
genus Holdemania	rs10885477	T	C	10	115332413	0.0301894	-0.135137	8.59825e-06	0.0875	0.044	0.6155	20.0345
genus Holdemania	rs11080063	G	A	17	26789271	0.0149837	-0.0665238	6.66884e-06	0.0389	0.0103	0.790999	19.7086
genus Holdemania	rs111745969	A	G	15	93110222	0.0265781	0.120677	3.70775e-06	0.056	0.0447	0.4247	20.613
genus Holdemania	rs113593397	A	G	8	123973840	0.0282526	-0.128935	9.35729e-06	0.0651	0.007	0.9149	20.824
genus Holdemania	rs116500994	G	T	13	81685543	0.0293386	-0.13755	2.34477e-06	0.0902	0.0149	0.869	21.9777
genus Holdemania	rs12701617	A	G	7	38292857	0.0149427	-0.0660617	9.51853e-06	0.0381	-0.0061	0.8718	19.5425
genus Holdemania	rs1867876	T	C	11	18768068	0.0162192	0.0842919	2.7388e-07	0.0418	0.0277	0.5082	27.0055
genus Holdemania	rs4146507	C	T	5	106209093	0.0177002	0.079488	7.2297e-06	0.0446	0.0372	0.4049	20.1644
genus Holdemania	rs73139538	G	A	7	63323145	0.0327469	-0.148594	7.77177e-06	0.1126	-0.0587	0.601999	20.5874
genus Holdemania	rs77293403	A	G	5	77388406	0.0341775	0.164556	1.77468e-06	0.1026	0.1269	0.216	23.1785
genus Holdemania	rs80149660	C	T	10	129908282	0.0519183	-0.232987	6.04213e-06	0.0939	-0.0674	0.4727	20.1355
genus Holdemania	rs9500080	C	T	6	105737322	0.0178886	0.0926764	4.08517e-07	0.0508	-0.0434	0.3923	26.8364
genus Holdemania	rs9529719	C	T	13	70856516	0.0160494	-0.074038	5.96664e-06	0.0409	0.0054	0.8955	21.278
genus Holdemania	rs967319	T	C	3	60615680	0.0176744	0.0788638	8.38147e-06	0.0448	-0.0335	0.454	19.907
genus Parasutterella	rs10899911	A	G	10	44293839	0.0148151	-0.0717102	1.15271e-06	0.0453	0.013	0.773599	23.4257
genus Parasutterella	rs11715853	G	A	3	30163689	0.0146114	-0.0662952	6.22917e-06	0.042	0.0618	0.1413	20.5835
genus Parasutterella	rs2090816	C	A	6	137615592	0.0177315	-0.0840967	2.89714e-06	0.0498	-0.0728	0.1441	22.4909
genus Parasutterella	rs35055552	T	C	8	114804024	0.0235433	0.109554	3.3485e-06	0.0556	0.0076	0.8911	21.6502
genus Parasutterella	rs55877868	A	C	17	14692867	0.0228089	-0.104458	2.87071e-06	0.0634	-0.0346	0.5856	20.9708
genus Parasutterella	rs62273907	A	G	3	156550415	0.0502262	0.229468	5.88383e-06	0.0763	-0.0604	0.4284	20.87
genus Parasutterella	rs6809952	G	A	3	193896709	0.0150892	-0.0684957	8.13355e-06	0.0437	0.1058	0.0153699	20.6031
genus Parasutterella	rs6828768	C	T	4	65556925	0.0132645	0.0636852	1.78328e-06	0.0383	-0.0086	0.8229	23.0481
genus Parasutterella	rs7303158	C	T	12	5275540	0.0134256	0.0646859	1.32776e-06	0.0384	-0.0078	0.8398	23.2109
genus Parasutterella	rs7311004	C	T	12	53260710	0.0136438	0.0617522	5.92052e-06	0.0386	-0.0014	0.9717	20.4821
genus Parasutterella	rs7572229	A	G	2	72235444	0.0132736	-0.066273	6.31699e-07	0.0383	-0.0302	0.43	24.925
genus Parasutterella	rs78383039	T	C	2	178954708	0.0297119	-0.146315	1.57438e-06	0.0974	-0.0711	0.4652	24.2469
genus Parasutterella	rs8039785	G	T	15	67316307	0.0133	-0.0618345	3.62093e-06	0.0382	-0.0307	0.4211	21.6121
genus Parasutterella	rs823424	G	A	8	16674526	0.0156958	-0.0713448	4.95291e-06	0.044	0.037	0.4004	20.6584
genus Faecalibacterium	rs10927394	G	T	1	245267339	0.0512364	-0.232262	7.01892e-06	0.1387	0.0219	0.8743	20.5465
genus Faecalibacterium	rs114946999	C	T	2	37125235	0.01896	-0.0861565	5.69574e-06	0.0578	-0.0251	0.664401	20.6461
genus Faecalibacterium	rs11776390	T	C	8	38593645	0.017183	-0.078354	6.39676e-06	0.077	0.0531	0.4903	20.7904
genus Faecalibacterium	rs1271565	C	T	14	64044097	0.0119649	-0.0576251	1.3017e-06	0.0435	-0.0076	0.8619	23.1923
genus Faecalibacterium	rs12753492	A	C	1	14201546	0.0149933	0.0641305	8.80278e-06	0.0607	0.0755	0.2134	18.2925
genus Faecalibacterium	rs2835874	T	C	21	39027901	0.0196496	-0.0866356	7.54397e-06	0.1033	-0.2189	0.0340502	19.4368
genus Faecalibacterium	rs6910935	G	A	6	131587157	0.0277032	-0.134864	1.37848e-06	0.0802	0.0524	0.513499	23.6958
genus Faecalibacterium	rs75499067	C	T	16	6099863	0.0465522	0.227585	1.76449e-06	0.0734	-0.0175	0.8112	23.8972
genus Faecalibacterium	rs79656633	T	C	1	111036827	0.0323019	0.145631	8.13561e-06	0.064	-0.0563	0.379	20.3231
genus Faecalibacterium	rs9536330	T	C	13	53567017	0.010797	-0.048317	5.33261e-06	0.0384	-0.0014	0.9709	20.0232
genus Lachnospiraceae	rs10952110	G	T	7	8497922	0.0109614	0.0487709	9.08113e-06	0.0386	0.0262	0.4978	19.7938
genus Lachnospiraceae	rs11263806	A	G	17	35240097	0.0116758	-0.0524615	5.06512e-06	0.0404	0.0417	0.3029	20.1859
genus Lachnospiraceae	rs12611395	G	A	19	21806125	0.0199652	0.0902532	5.83042e-06	0.0624	0.0872	0.1628	20.4323
genus Lachnospiraceae	rs160061	G	A	5	6116659	0.0108094	-0.0513831	2.12197e-06	0.0382	0.0306	0.4243	22.5931
genus Lachnospiraceae	rs28540839	A	C	8	84735080	0.0110591	0.0508285	9.34329e-06	0.0383	0.0177	0.6445	21.121
genus Lachnospiraceae	rs2880566	T	C	17	30016653	0.0134693	0.0599578	5.61423e-06	0.0539	-0.0719	0.1826	19.8126
genus Lachnospiraceae	rs4955932	T	C	3	55181375	0.0109388	-0.0492283	7.05424e-06	0.0396	0.0208	0.6002	20.2502
genus Lachnospiraceae	rs59805249	T	C	5	90289997	0.0207982	0.0936162	9.45388e-06	0.0661	0.0641	0.3323	20.2577
genus Lachnospiraceae	rs68104925	T	C	14	100177681	0.0115385	-0.0549104	2.36777e-06	0.0416	-0.0187	0.6526	22.6438
genus Lachnospiraceae	rs7073658	G	T	10	62175024	0.0109693	0.0499621	5.26914e-06	0.0384	-0.0554	0.1491	20.7426
genus Lachnospiraceae	rs73044693	A	G	19	51256120	0.0229884	-0.10758	3.57256e-06	0.0756	0.0927	0.2199	21.897
genus Lachnospiraceae	rs7616165	G	T	3	190415145	0.0483465	-0.230542	2.77389e-06	0.122	-0.275	0.0241802	22.7358
genus Lachnospiraceae	rs76193507	A	G	3	161749981	0.0499776	-0.22973	2.93089e-06	0.0681	0.038	0.5762	21.1263
genus Lachnospiraceae	rs7832116	A	G	8	4842929	0.0151703	-0.0714756	3.57084e-06	0.0574	0.0487	0.3958	22.1956
genus Lachnospiraceae	rs954878	A	G	1	54578401	0.0109082	-0.0520656	1.78201e-06	0.0397	-0.0388	0.3281	22.779
genus Family XIII AD3011 group	rs11126423	T	C	2	74195551	0.0196301	-0.0904399	5.91248e-06	0.067	0.1553	0.0204998	21.2234
genus Family XIII AD3011 group	rs11736617	G	A	4	38917830	0.0172101	-0.0759493	9.02049e-06	0.0837	-0.0249	0.765799	19.4724
genus Family XIII AD3011 group	rs12812672	T	C	12	18127597	0.020828	-0.096065	2.55806e-06	0.0737	0.0294	0.6895	21.2703
genus Family XIII AD3011 group	rs149302	T	C	5	14159925	0.0143225	-0.0645635	7.48187e-06	0.0453	0.043	0.3426	20.3178
genus Family XIII AD3011 group	rs16840310	G	A	1	240694163	0.0122149	0.0608052	6.75118e-07	0.0389	0.0388	0.3183	24.7766
genus Family XIII AD3011 group	rs16940167	C	T	15	58683697	0.0159898	0.0732552	3.90841e-06	0.0486	0.0085	0.8611	20.986
genus Family XIII AD3011 group	rs17156849	G	A	7	28603985	0.0245292	-0.112891	4.1917e-06	0.0807	-0.0766	0.3424	21.1783
genus Family XIII AD3011 group	rs62029761	A	G	16	16006242	0.0276002	0.128753	3.89081e-06	0.0848	-0.1256	0.1387	21.7585
genus Family XIII AD3011 group	rs62200412	C	T	20	4618639	0.0163834	-0.0800851	5.80216e-07	0.0442	-0.0327	0.4586	23.891
genus Family XIII AD3011 group	rs72730932	C	A	1	192019835	0.0177107	-0.0899559	6.88763e-07	0.0655	-0.0342	0.601999	25.7945
genus Family XIII AD3011 group	rs739451	C	T	9	136678954	0.0147534	0.0649589	7.87807e-06	0.0471	-0.0208	0.6594	19.3835
genus Family XIII AD3011 group	rs9276029	A	G	6	32695336	0.0185669	-0.0811384	8.92771e-06	0.052	-0.1764	0.000693202	19.0947
genus Family XIII AD3011 group	rs9837139	A	G	3	29811865	0.0240482	0.10752	8.70803e-06	0.0694	-0.1076	0.1211	19.9872
genus Lachnospiraceae UCG004	rs11128180	A	G	3	70592215	0.0140126	0.0648288	4.51742e-06	0.0452	-0.034	0.4514	21.4012
genus Lachnospiraceae UCG004	rs12072562	T	C	1	105287469	0.0303566	0.133104	7.07375e-06	0.0987	0.0461	0.6402	19.2227
genus Lachnospiraceae UCG004	rs12673420	G	A	7	71303007	0.0118375	0.0554351	2.98078e-06	0.0382	0.0128	0.736901	21.9275
genus Lachnospiraceae UCG004	rs12747809	A	G	1	240359089	0.0125685	0.062197	8.64868e-07	0.0425	-0.0053	0.9005	24.4856
genus Lachnospiraceae UCG004	rs12894272	G	A	14	40536481	0.0125229	-0.0579792	4.3395e-06	0.0402	0.0322	0.4234	21.4326
genus Lachnospiraceae UCG004	rs233486	G	A	6	14817584	0.017766	0.0799088	6.28463e-06	0.0549	-0.0113	0.8367	20.2278
genus Lachnospiraceae UCG004	rs2444793	T	C	6	81318836	0.0118188	0.0542433	4.77079e-06	0.0392	-0.006	0.8787	21.0613
genus Lachnospiraceae UCG004	rs2726805	A	G	4	183247601	0.0120844	0.0548397	6.30406e-06	0.0387	0.059	0.1276	20.5911
genus Lachnospiraceae UCG004	rs2882478	G	A	2	49904589	0.0118338	-0.0577091	1.20812e-06	0.0384	-0.0436	0.2563	23.7782
genus Lachnospiraceae UCG004	rs35182105	A	G	12	24572337	0.024221	-0.109724	4.86508e-06	0.0847	0.1171	0.1668	20.5191
genus Lachnospiraceae UCG004	rs6656451	T	C	1	65990422	0.011947	0.05436	5.56775e-06	0.0382	-0.0542	0.1558	20.7005
genus Lachnospiraceae UCG004	rs7629954	A	G	3	154242406	0.023825	0.108441	5.77218e-06	0.0919	-0.0047	0.9596	20.7138
genus Family XIII UCG001	rs112362903	A	G	17	33761027	0.0333271	-0.149047	7.87771e-06	0.1033	-0.0403	0.696299	19.9982
genus Family XIII UCG001	rs12049454	T	C	1	85228325	0.0134065	-0.0647298	1.17379e-06	0.0393	-0.0036	0.9271	23.3086
genus Family XIII UCG001	rs1426266	C	T	3	188224096	0.0137151	0.0665521	1.24934e-06	0.043	-0.0488	0.2561	23.5432
genus Family XIII UCG001	rs3842897	G	A	1	183503664	0.0242751	-0.112639	5.19709e-06	0.0676	0.0018	0.9792	21.5276
genus Family XIII UCG001	rs62414802	C	T	6	76598635	0.013457	-0.0611904	4.29181e-06	0.0441	0.038	0.3887	20.6733
genus Family XIII UCG001	rs7119679	G	A	11	94681786	0.0174782	-0.0809085	3.52493e-06	0.0451	0.0723	0.1093	21.4257
genus Family XIII UCG001	rs76463770	A	G	3	45479090	0.0419866	0.19313	3.77477e-06	0.1115	-0.0399	0.720701	21.1552
genus Family XIII UCG001	rs8076666	G	A	17	78223817	0.0198094	-0.088655	8.01826e-06	0.0588	0.0506	0.3893	20.0264
genus Eubacterium ventriosum group	rs11617697	A	G	13	98785900	0.0286241	-0.143349	7.21755e-07	0.0842	-0.0962	0.2531	25.0764
genus Eubacterium ventriosum group	rs12964517	G	A	18	22460785	0.0123453	0.0587198	2.07501e-06	0.0425	-0.0242	0.5696	22.6207
genus Eubacterium ventriosum group	rs13082419	C	T	3	107736434	0.016137	-0.0715522	9.55983e-06	0.061	-0.0666	0.2749	19.658
genus Eubacterium ventriosum group	rs16884680	G	T	8	114445055	0.0191909	-0.0906428	1.73968e-06	0.0629	0.0413	0.511601	22.3057
genus Eubacterium ventriosum group	rs35179274	C	T	14	51960625	0.013786	-0.0627263	5.75798e-06	0.0498	0.0325	0.5144	20.6996
genus Eubacterium ventriosum group	rs3809430	T	C	14	44975510	0.0118426	-0.0548171	3.5532e-06	0.0413	0.0608	0.141	21.4229
genus Eubacterium ventriosum group	rs57199565	T	C	3	190223732	0.0160257	0.0783394	7.9704e-07	0.0505	-0.0514	0.3094	23.8927
genus Eubacterium ventriosum group	rs66746423	C	T	1	109398264	0.0164978	0.0751501	6.11139e-06	0.0532	-0.0178	0.737199	20.7466
genus Eubacterium ventriosum group	rs6704822	G	A	2	203661779	0.0166705	-0.0739179	6.62232e-06	0.0568	0.0109	0.848	19.6581
genus Eubacterium ventriosum group	rs72783037	C	A	16	60348381	0.0143747	0.0658926	6.54757e-06	0.0471	-0.0073	0.8773	21.0095
genus Eubacterium ventriosum group	rs73615400	T	C	20	50140919	0.0193428	-0.0956303	9.53608e-07	0.065	0.048	0.4603	24.4395
genus Eubacterium ventriosum group	rs73849225	T	C	4	126371814	0.0224388	0.0975711	5.20907e-06	0.0695	0.0115	0.8683	18.9053
genus Eubacterium ventriosum group	rs78250280	G	A	1	147291928	0.0164404	0.0749762	3.35792e-06	0.0548	0.0541	0.323	20.7951
genus Eubacterium ventriosum group	rs876734	T	C	12	52423996	0.0132532	0.0618696	2.88908e-06	0.0429	-0.0117	0.785001	21.7898
genus Eubacterium ventriosum group	rs9316536	T	G	13	51938576	0.0183121	-0.0817111	7.8352e-06	0.0552	-0.0455	0.4091	19.9079
genus Marvinbryantia	rs11620597	T	C	13	86079090	0.0271688	0.119479	7.80171e-06	0.1231	0.0231	0.8511	19.3367
genus Marvinbryantia	rs1187983	C	T	1	58441860	0.0193174	-0.0935456	2.02428e-06	0.0628	0.0934	0.1371	23.4471
genus Marvinbryantia	rs146541147	G	A	19	4542097	0.0268423	0.118845	6.86294e-06	0.1066	-0.1644	0.123	19.6003
genus Marvinbryantia	rs2724813	G	A	10	12516924	0.0167551	0.0840769	6.28449e-07	0.045	-0.0686	0.1272	25.1767
genus Marvinbryantia	rs2842896	C	T	6	132881664	0.0131146	-0.0649396	7.25371e-07	0.039	0.011	0.778099	24.5159
genus Marvinbryantia	rs2863363	G	A	3	166039765	0.0136323	-0.0634861	3.11279e-06	0.0444	0.0271	0.5412	21.6849
genus Marvinbryantia	rs3125832	A	C	1	211400180	0.015012	0.0679323	5.02736e-06	0.046	-0.0538	0.2417	20.4746
genus Marvinbryantia	rs61884471	G	A	11	45826561	0.0248431	0.124426	1.01163e-06	0.0617	0.0371	0.5472	25.0813
genus Marvinbryantia	rs72948274	A	C	11	79518683	0.0272212	-0.126354	3.25912e-06	0.0782	0.183	0.0192402	21.5428
genus Marvinbryantia	rs8006832	G	T	14	21577837	0.0216699	-0.0952415	6.58082e-06	0.0665	-0.0757	0.255	19.3143
genus Roseburia	rs12740451	T	C	1	95178974	0.0153607	0.0697527	7.3426e-06	0.0559	0.0547	0.3276	20.6177
genus Roseburia	rs16910295	T	C	11	12009569	0.020957	-0.0980434	2.91112e-06	0.0843	-0.0128	0.8793	21.8836
genus Roseburia	rs2160994	C	T	12	50650057	0.0112481	-0.0550687	9.6984e-07	0.0405	0.0431	0.2869	23.9657
genus Roseburia	rs2943022	T	C	5	89598914	0.0106763	0.0493786	4.11405e-06	0.0388	0.0394	0.3105	21.3883
genus Roseburia	rs302266	T	C	1	194183650	0.0172985	-0.0777312	8.12587e-06	0.0573	0.0291	0.6123	20.1889
genus Roseburia	rs329182	T	C	5	125076494	0.0152884	0.0690327	5.90147e-06	0.0522	-0.0183	0.7264	20.3857
genus Roseburia	rs55858165	A	C	15	86512809	0.0404954	0.179284	9.98964e-06	0.1005	0.0366	0.715899	19.598
genus Roseburia	rs57466170	C	T	15	37859065	0.0171601	0.0741405	8.30099e-06	0.0728	-0.1323	0.0690494	18.6643
genus Roseburia	rs6445851	A	G	3	57116228	0.0108158	0.0497336	3.5272e-06	0.0394	0.0258	0.5128	21.1408
genus Roseburia	rs6930661	C	T	6	12774611	0.0204975	-0.0961587	2.47942e-06	0.0804	-0.0182	0.821	22.0047
genus Roseburia	rs75326254	C	T	6	166170836	0.0230897	-0.104628	7.50205e-06	0.0812	0.0415	0.609	20.5305
genus Roseburia	rs78753150	A	C	5	144135655	0.0214067	0.0968739	9.98321e-06	0.0642	0.0336	0.6005	20.4764
genus Roseburia	rs9300744	C	T	13	103117486	0.0126228	-0.0588452	4.75116e-06	0.0499	-0.1262	0.0114401	21.7295
genus Oscillibacter	rs11627628	T	C	14	21479605	0.0290223	0.143961	1.00921e-06	0.0722	0.0166	0.8176	24.6017
genus Oscillibacter	rs11990279	T	C	8	11116314	0.0180457	-0.0824934	4.94299e-06	0.0546	0.036	0.5099	20.8944
genus Oscillibacter	rs12649930	T	G	4	3656291	0.0259612	0.121589	4.09383e-06	0.0639	-0.0129	0.8396	21.932
genus Oscillibacter	rs133832	A	C	22	44834707	0.0162411	-0.0795527	1.1472e-06	0.0425	0.0547	0.1982	23.9893
genus Oscillibacter	rs16866406	A	G	2	179457147	0.0208795	0.0988765	3.07822e-06	0.0531	-0.0579	0.2756	22.4226
genus Oscillibacter	rs16934185	A	G	9	1798324	0.028157	-0.129568	4.38036e-06	0.0629	0.0421	0.5036	21.172
genus Oscillibacter	rs234108	A	G	1	184942671	0.0152632	0.0749553	9.16326e-07	0.039	0.0122	0.7541	24.1131
genus Oscillibacter	rs36095275	C	T	14	32270129	0.0156861	-0.0752368	1.39627e-06	0.0389	0.0218	0.573801	23.0022
genus Oscillibacter	rs4506202	G	A	8	21598077	0.0152261	0.0711323	3.20826e-06	0.0385	0.0741	0.0539299	21.8221
genus Oscillibacter	rs61883564	A	G	11	79013843	0.0221016	-0.101351	3.38712e-06	0.0557	-0.0196	0.724299	21.0256
genus Oscillibacter	rs75453768	G	T	10	116469806	0.0268629	0.12212	5.34737e-06	0.0646	0.003	0.9633	20.6637
genus Oscillibacter	rs761240	G	T	20	49507892	0.0388812	0.17664	2.0384e-06	0.0887	0.0824	0.353	20.6366
genus Oscillibacter	rs9393920	G	A	6	28580593	0.0151081	0.0744662	9.92247e-07	0.0402	-0.0887	0.0272201	24.2906
genus Gordonibacter	rs13412653	A	C	2	30158494	0.0239228	0.107597	8.61133e-06	0.0396	0.0014	0.9727	20.2263
genus Gordonibacter	rs16955299	G	A	17	52957210	0.0433538	-0.196423	6.37016e-06	0.0644	-0.0004	0.9947	20.5244
genus Gordonibacter	rs322296	G	A	7	136937189	0.037722	0.17869	4.0242e-06	0.0726	-0.0038	0.9578	22.4363
genus Gordonibacter	rs35042269	C	A	4	8142607	0.0403296	-0.180293	8.10849e-06	0.0603	0.0543	0.3677	19.9825
genus Gordonibacter	rs3765837	T	G	1	210628449	0.0433608	-0.190729	7.16902e-06	0.0741	-0.0119	0.8722	19.3454
genus Gordonibacter	rs4596722	G	A	9	88787144	0.0231571	-0.102908	9.0567e-06	0.0383	0.001	0.9793	19.7455
genus Gordonibacter	rs61934597	C	T	12	131033699	0.0388567	-0.172495	8.36681e-06	0.0789	-0.1747	0.0267602	19.7043
genus Gordonibacter	rs71545975	A	G	7	47148436	0.0338918	-0.153972	7.03947e-06	0.0508	-0.0227	0.6548	20.6364
genus Gordonibacter	rs72714787	C	A	4	136768501	0.0377102	0.181405	1.42889e-06	0.0567	-0.0658	0.2462	23.1377
genus Gordonibacter	rs72939513	A	G	1	83136096	0.0490592	-0.21399	7.98197e-06	0.0872	-0.1488	0.0880096	19.0233
genus Gordonibacter	rs7294633	T	C	12	29024534	0.0249946	-0.12867	3.43764e-07	0.043	-0.0649	0.1315	26.4973
genus Gordonibacter	rs768830	A	G	7	18970607	0.0333315	-0.149852	7.75586e-06	0.0529	0.0115	0.8273	20.2095
genus Lachnospiraceae NC2004	rs117467633	T	C	17	21157406	0.0383169	-0.169687	9.13314e-06	0.0984	-0.2255	0.02197	19.609
genus Lachnospiraceae NC2004	rs12127733	G	A	1	234157721	0.0246006	0.115182	3.10592e-06	0.0497	-0.0925	0.0630101	21.9188
genus Lachnospiraceae NC2004	rs12208226	C	A	6	22725908	0.0340372	-0.154739	9.74833e-06	0.0625	-0.0572	0.3606	20.6648
genus Lachnospiraceae NC2004	rs12863463	G	A	13	47512191	0.0345372	-0.156365	6.03976e-06	0.0713	-0.0363	0.6106	20.4948
genus Lachnospiraceae NC2004	rs17067076	G	A	18	58229086	0.0352194	-0.154631	5.61203e-06	0.0599	0.0764	0.2022	19.2739
genus Lachnospiraceae NC2004	rs1928659	T	C	9	29334137	0.0226445	0.102522	6.17234e-06	0.0477	0.0061	0.8974	20.495
genus Lachnospiraceae NC2004	rs1929743	T	C	13	76829562	0.0190318	0.0837206	9.05503e-06	0.0404	0.0003	0.9939	19.3484
genus Lachnospiraceae NC2004	rs3756315	A	G	5	149544722	0.0188397	-0.0883469	3.32583e-06	0.0419	-0.0328	0.4335	21.9874
genus Lachnospiraceae NC2004	rs6116753	G	A	20	5330700	0.0209139	0.0994748	2.92247e-06	0.0498	-0.021	0.6736	22.6201
genus Prevotella7	rs118038478	A	G	16	47237609	0.0468917	0.205676	7.85416e-06	0.0749	0.0283	0.7057	19.236
genus Prevotella7	rs12124567	A	G	1	3343802	0.0275017	-0.121281	9.48986e-06	0.0479	-0.0117	0.8073	19.4449
genus Prevotella7	rs12195431	T	C	6	91019654	0.0442322	0.196528	8.72811e-06	0.0651	0.0115	0.8593	19.7384
genus Prevotella7	rs2240542	C	T	2	242066314	0.0261776	0.12085	4.8415e-06	0.0434	-0.012	0.781101	21.3095
genus Prevotella7	rs2918132	T	C	10	133000320	0.0254916	0.114648	6.42407e-06	0.0397	0.0302	0.4468	20.2245
genus Prevotella7	rs430270	A	C	3	60474379	0.0297055	0.139155	2.86847e-06	0.0489	0.0644	0.1881	21.9413
genus Prevotella7	rs57404562	C	A	2	12101762	0.0316057	0.155486	6.2157e-07	0.0569	-0.0078	0.891	24.1986
genus Prevotella7	rs79263163	A	C	11	39821773	0.031501	-0.143982	7.51052e-06	0.0476	0.0479	0.3138	20.8885
genus Prevotella7	rs9426434	T	C	1	29736216	0.0278514	-0.123657	9.71717e-06	0.0404	0.0083	0.8373	19.7098
genus Prevotella7	rs9608249	A	G	22	24613952	0.0336317	-0.158213	2.06685e-06	0.0605	-0.0095	0.8754	22.1272
genus Prevotella7	rs9959718	G	A	18	71442664	0.0275361	0.133012	1.9006e-06	0.0475	-0.0586	0.2174	23.3301
genus Phascolarctobacterium	rs11929846	T	C	4	17054934	0.0157969	-0.0697199	8.88423e-06	0.0466	-0.015	0.7472	19.4764
genus Phascolarctobacterium	rs12618201	A	G	2	174436533	0.0138202	0.0641657	3.37699e-06	0.0385	-0.0239	0.5345	21.5534
genus Phascolarctobacterium	rs1264476	G	T	8	102434276	0.0166041	-0.0767335	4.29566e-06	0.049	-0.0466	0.3414	21.354
genus Phascolarctobacterium	rs56069061	G	A	3	168339417	0.0230694	-0.111306	1.87176e-06	0.0764	-0.0355	0.6427	23.2758
genus Phascolarctobacterium	rs56157888	A	C	4	183252836	0.0193976	0.0954864	1.08505e-06	0.0462	0.015	0.744801	24.2285
genus Phascolarctobacterium	rs74540770	G	A	3	186553389	0.0258621	-0.121014	3.60272e-06	0.0705	0.001	0.9892	21.8919
genus Phascolarctobacterium	rs75882962	T	C	12	53098742	0.0190575	0.0968661	3.18985e-07	0.0576	0.003	0.9591	25.8316
genus Phascolarctobacterium	rs7982713	G	A	13	71376322	0.0163201	0.0726921	9.72165e-06	0.0428	0.0266	0.534399	19.8366
genus Oscillospira	rs12206468	G	A	6	18093691	0.0269733	-0.133016	1.04222e-06	0.0713	-0.006	0.9329	24.3153
genus Oscillospira	rs12925026	T	C	16	89792856	0.030678	0.13559	9.31022e-06	0.0827	-0.1142	0.1675	19.5317
genus Oscillospira	rs1954532	C	T	14	28151415	0.0175252	0.0826246	2.26772e-06	0.0482	0.0982	0.0415796	22.2245
genus Oscillospira	rs28889936	A	C	4	89483300	0.0252838	0.114051	3.36589e-06	0.0653	-0.1564	0.0166299	20.3448
genus Oscillospira	rs62422654	C	T	6	170474630	0.0198088	0.0898456	6.46755e-06	0.0471	-0.0215	0.6478	20.5692
genus Oscillospira	rs72866977	A	C	6	56160483	0.0281674	-0.130569	5.62704e-06	0.0717	0.1058	0.1401	21.4845
genus Oscillospira	rs751183	C	T	1	76803093	0.0172216	0.0774322	6.85125e-06	0.0497	0.0372	0.4543	20.2132
genus Oscillospira	rs8076323	A	G	17	14881860	0.0156539	0.0715392	5.61319e-06	0.0407	-0.0087	0.8302	20.8825
genus Holdemanella	rs12513188	G	A	4	71000791	0.0195276	0.0903906	4.65479e-06	0.0432	0.0154	0.7209	21.4234
genus Holdemanella	rs17586763	T	C	13	50932063	0.0510135	-0.227285	7.71951e-06	0.0864	-0.0989	0.2521	19.8477
genus Holdemanella	rs1926302	G	A	1	65153340	0.0231421	-0.107972	7.50136e-06	0.0461	0.0406	0.3786	21.7649
genus Holdemanella	rs34187114	C	A	8	138623633	0.022601	-0.104505	5.13499e-06	0.0606	-0.0915	0.1314	21.3776
genus Holdemanella	rs35228298	G	A	3	85392882	0.0202886	0.0934832	7.29844e-06	0.0522	-0.0216	0.6787	21.2277
genus Holdemanella	rs4541991	T	C	9	105004835	0.0194435	-0.0927334	2.10092e-06	0.0409	0.0561	0.1702	22.7438
genus Holdemanella	rs607782	C	T	6	4148609	0.0172515	0.0854214	7.19449e-07	0.0398	0.0357	0.3695	24.5143
genus Holdemanella	rs62113381	T	C	19	7668225	0.0232029	-0.105447	5.53886e-06	0.0566	-0.0151	0.7897	20.6501
genus Holdemanella	rs73011279	T	C	19	15020095	0.0199336	-0.0961669	1.36044e-06	0.0455	-0.0071	0.8764	23.2712
genus Holdemanella	rs75764681	T	C	10	4494630	0.0598999	-0.283103	1.94272e-06	0.0939	-0.1339	0.1538	22.3345
genus Holdemanella	rs8113760	G	A	19	43851935	0.01734	0.078999	4.62392e-06	0.0414	-0.0306	0.4601	20.7532
genus Rikenellaceae	rs12501673	A	G	4	163830516	0.0262253	0.116395	6.28985e-06	0.0432	0.0928	0.0316199	19.6955
genus Rikenellaceae	rs17032291	T	C	4	155865671	0.0368251	-0.169579	6.60998e-06	0.0579	0.0842	0.1461	21.2029
genus Rikenellaceae	rs17582787	A	G	4	149562638	0.0339924	-0.157739	3.55378e-06	0.0513	0.1012	0.0483404	21.5305
genus Rikenellaceae	rs2074881	T	C	19	1970021	0.032391	-0.142236	9.44778e-06	0.0568	-0.0051	0.928	19.2801
genus Rikenellaceae	rs2900503	T	G	9	112657543	0.0326671	0.172329	1.55282e-07	0.0519	0.0265	0.6088	27.825
genus Rikenellaceae	rs2998141	C	T	10	135010198	0.0293073	0.136346	4.42374e-06	0.0451	-0.0091	0.8406	21.6408
genus Rikenellaceae	rs4270579	A	G	4	84698188	0.0271041	0.118021	5.45645e-06	0.0411	0.0303	0.4603	18.9578
genus Rikenellaceae	rs4717843	G	T	7	73334987	0.0260548	-0.119376	4.71726e-06	0.0385	-0.1316	0.000624899	20.9893
genus Rikenellaceae	rs7712231	A	G	5	31406285	0.0350462	0.156284	7.9704e-06	0.0564	-0.0103	0.8547	19.8832
genus Rikenellaceae	rs80309088	G	A	6	165668732	0.0383423	0.17405	4.55638e-06	0.0588	0.0211	0.719399	20.603
genus Rikenellaceae	rs9887954	G	A	1	164800873	0.0249013	-0.114849	4.80806e-06	0.039	-0.0173	0.6568	21.2691
genus Lactobacillus	rs12693845	C	T	2	199312684	0.0177429	-0.0805447	8.96314e-06	0.0396	0.089	0.0245397	20.6046
genus Lactobacillus	rs1530559	G	A	2	135755629	0.0178207	0.0804001	4.93106e-06	0.0387	-0.0112	0.771699	20.3518
genus Lactobacillus	rs16861661	G	A	1	18501459	0.038148	-0.183147	1.27809e-06	0.0775	-0.0637	0.4106	23.046
genus Lactobacillus	rs62314653	C	A	4	109896462	0.0394585	0.187692	2.24383e-06	0.0817	0.0651	0.4256	22.623
genus Lactobacillus	rs7399658	G	A	13	23834968	0.0221883	-0.107134	3.12097e-06	0.05	0.0773	0.1226	23.3102
genus Lactobacillus	rs75127669	C	A	6	151032614	0.0310414	0.139784	6.83439e-06	0.0737	0.0624	0.3976	20.2755
genus Lactobacillus	rs768253	T	G	8	69010103	0.0171791	-0.079195	4.24766e-06	0.0384	-0.0291	0.449	21.2488
genus Lactobacillus	rs77478751	A	G	3	173151665	0.0475759	-0.219886	7.32706e-06	0.0596	0.0418	0.4838	21.358
genus Lactobacillus	rs921925	A	C	19	6928017	0.0203229	0.0985077	9.71673e-07	0.0467	-0.0027	0.9536	23.4914
genus Coprococcus2	rs10070053	A	G	5	34794789	0.0135375	0.0594312	7.64874e-06	0.0388	-0.02	0.6067	19.2704
genus Coprococcus2	rs12634070	T	C	3	180544880	0.0164921	0.0736486	9.95108e-06	0.0438	-0.011	0.8013	19.9396
genus Coprococcus2	rs2482516	C	T	9	25554068	0.0164619	0.0754415	4.72335e-06	0.046	-0.1087	0.0180901	20.9991
genus Coprococcus2	rs35890118	A	G	10	129715759	0.0147661	-0.066536	8.25962e-06	0.044	-0.0178	0.685199	20.3012
genus Coprococcus2	rs61823518	A	C	1	223688236	0.0215724	-0.0955381	6.68252e-06	0.0623	-0.0292	0.639501	19.6108
genus Coprococcus2	rs6677933	C	T	1	112139008	0.0164216	-0.0804405	1.185e-06	0.0543	-0.0265	0.625801	23.9915
genus Coprococcus2	rs72680320	T	C	4	131125786	0.013919	-0.0649382	2.27117e-06	0.0405	0.0602	0.1375	21.7632
genus Coprococcus2	rs9426473	A	G	1	4210455	0.0161662	0.0727361	6.30681e-06	0.0437	0.0364	0.4042	20.2406
genus Clostridium innocuum group	rs10074000	T	C	5	113131580	0.0227508	-0.102648	6.99939e-06	0.0397	0.0098	0.8052	20.3539
genus Clostridium innocuum group	rs10506058	A	G	12	30268485	0.0221926	0.0997048	8.92442e-06	0.0387	-0.0476	0.219	20.1816
genus Clostridium innocuum group	rs1942371	G	A	18	69274308	0.034187	-0.157938	4.0634e-06	0.0587	0.1098	0.0612506	21.3398
genus Clostridium innocuum group	rs40656	C	T	5	9368158	0.0311021	0.142664	8.61529e-06	0.048	-0.0463	0.3345	21.0372
genus Clostridium innocuum group	rs4869133	G	A	5	95717619	0.0409505	-0.180591	7.24453e-06	0.0506	-0.0965	0.0564404	19.4452
genus Clostridium innocuum group	rs61267978	T	C	18	6348227	0.0320875	0.14708	5.58509e-06	0.0588	-0.1783	0.00240802	21.0075
genus Clostridium innocuum group	rs6577484	G	A	1	8419420	0.0360857	0.160425	8.40601e-06	0.0637	-0.0502	0.4307	19.7612
genus Clostridium innocuum group	rs6890185	C	T	5	71186626	0.0233137	-0.113424	1.12243e-06	0.041	0.0499	0.2234	23.6661
genus Clostridium innocuum group	rs77845139	A	G	15	59705541	0.0257186	-0.114993	8.40621e-06	0.0447	-0.0187	0.6754	19.9888
genus Butyrivibrio	rs1007475	G	T	6	148403405	0.0261271	0.118065	7.92319e-06	0.0429	-0.111	0.00962011	20.4173
genus Butyrivibrio	rs11761679	T	C	7	150596929	0.0321539	0.154775	2.20232e-06	0.0551	0.0433	0.4318	23.1672
genus Butyrivibrio	rs142855850	A	G	10	22587900	0.0457138	0.205013	6.85536e-06	0.0646	-0.0178	0.7828	20.1098
genus Butyrivibrio	rs16934069	T	C	9	119693164	0.0299444	-0.133784	8.85911e-06	0.0503	-0.0853	0.0901405	19.958
genus Butyrivibrio	rs16941336	C	T	17	20575697	0.0267936	0.127488	1.53183e-06	0.0456	-0.0143	0.7541	22.6368
genus Butyrivibrio	rs17163238	G	A	5	128976021	0.0309117	0.140987	5.51201e-06	0.0485	0.0341	0.4824	20.7994
genus Butyrivibrio	rs4537857	T	C	13	27292666	0.0260992	-0.12459	1.80194e-06	0.0405	-0.0118	0.7715	22.7851
genus Butyrivibrio	rs486484	A	G	20	811507	0.0240008	-0.108349	6.61089e-06	0.0388	0.0448	0.2483	20.3769
genus Butyrivibrio	rs4928024	G	A	3	54288503	0.0389333	0.17471	8.18634e-06	0.0496	-0.0429	0.3872	20.1341
genus Butyrivibrio	rs72723662	C	T	14	76065563	0.0449336	0.224078	7.86249e-07	0.0566	-0.0184	0.7456	24.8654
genus Butyrivibrio	rs74622183	A	G	14	34150977	0.0428204	-0.201027	2.45748e-06	0.0674	-0.0671	0.3199	22.0367
genus Butyrivibrio	rs77356209	T	C	18	10267733	0.0483299	0.216874	6.66423e-06	0.0916	0.0335	0.7149	20.1336
genus Butyrivibrio	rs7752361	G	A	6	111780705	0.0239975	0.11923	7.69113e-07	0.0382	-0.0518	0.1751	24.6819
genus Butyrivibrio	rs7763512	A	G	6	21960091	0.0253367	-0.119846	3.10656e-06	0.0388	-0.019	0.6252	22.371
genus Butyrivibrio	rs9349693	G	A	6	53939724	0.0259861	-0.117973	5.54958e-06	0.042	-0.0131	0.755699	20.6074
genus Butyricicoccus	rs10084203	G	A	2	191304149	0.0123563	-0.0549699	8.58638e-06	0.0569	-0.0276	0.6273	19.7885
genus Butyricicoccus	rs12034718	G	A	1	67379595	0.0158213	-0.0701199	9.57679e-06	0.046	0.0109	0.8126	19.6398
genus Butyricicoccus	rs12585793	T	C	13	27018240	0.0564729	-0.262206	5.79189e-06	0.1149	-0.045	0.6952	21.5548
genus Butyricicoccus	rs2017189	T	G	4	7460153	0.011024	0.0506956	3.87258e-06	0.0383	-0.0602	0.1155	21.1447
genus Butyricicoccus	rs4962426	T	G	10	126908208	0.0135979	-0.0614216	7.38482e-06	0.0484	0.1315	0.00658901	20.4004
genus Butyricicoccus	rs56221232	T	C	2	153453410	0.0167401	0.0828027	7.61939e-07	0.0636	-0.0138	0.8283	24.4631
genus Butyricicoccus	rs62478070	T	G	7	157688150	0.0494959	0.224039	5.93772e-06	0.1222	-0.0669	0.5838	20.4856
genus Butyricicoccus	rs7322368	C	T	13	100213990	0.0183167	-0.0815733	5.51785e-06	0.0664	0.0166	0.8028	19.8308
genus Candidatus Soleaferrea	rs10090365	G	A	8	138638199	0.0180989	0.0834413	4.17311e-06	0.0382	0.0034	0.928	21.2519
genus Candidatus Soleaferrea	rs10108780	A	G	8	123884361	0.0199807	-0.092834	3.64083e-06	0.0447	0.0553	0.2165	21.584
genus Candidatus Soleaferrea	rs10809135	C	T	9	10611282	0.0182426	-0.0834858	5.4718e-06	0.039	-0.0095	0.8076	20.9407
genus Candidatus Soleaferrea	rs36155147	T	C	7	352368	0.0240995	-0.104966	5.4114e-06	0.0414	-0.0099	0.8106	18.968
genus Candidatus Soleaferrea	rs4294381	C	T	1	224688107	0.023186	-0.112197	1.36848e-06	0.0522	-0.0495	0.3429	23.4126
genus Candidatus Soleaferrea	rs4678258	T	C	3	137945192	0.0215646	0.0986136	5.53184e-06	0.0449	0.0126	0.778501	20.9088
genus Candidatus Soleaferrea	rs6489992	A	G	12	115352769	0.0187031	-0.0840437	7.88787e-06	0.0395	-0.0011	0.9775	20.1894
genus Candidatus Soleaferrea	rs6494306	A	G	15	62394540	0.0214221	-0.0969304	5.80056e-06	0.041	-0.0006	0.9882	20.4708
genus Candidatus Soleaferrea	rs7400877	C	T	14	76403542	0.0212799	0.0951085	9.29458e-06	0.0466	-0.0213	0.6474	19.9728
genus Candidatus Soleaferrea	rs830151	A	G	19	47997970	0.0347932	-0.194561	4.25608e-08	0.0809	0.0094	0.9071	31.2653
genus Candidatus Soleaferrea	rs9973954	G	A	2	19885907	0.0195401	-0.0892075	5.94799e-06	0.0402	0.0039	0.9229	20.8396
genus Coprococcus1	rs1010560	C	A	1	30400301	0.0122722	0.0580232	1.95916e-06	0.0432	0.0185	0.6692	22.351
genus Coprococcus1	rs12794898	G	T	11	124554061	0.0197212	0.0903299	4.9153e-06	0.0578	0.0818	0.1568	20.9766
genus Coprococcus1	rs1519491	T	C	2	22079770	0.0113558	0.0499197	8.95282e-06	0.0392	0.0203	0.6051	19.3218
genus Coprococcus1	rs1576241	A	G	6	72529277	0.0109535	-0.0510343	3.32859e-06	0.0394	0.0067	0.8651	21.7049
genus Coprococcus1	rs2907920	G	A	19	2600717	0.0126824	-0.0561173	7.65332e-06	0.0426	-0.0014	0.9746	19.5763
genus Coprococcus1	rs4277593	G	A	20	4319420	0.0109914	-0.0585649	1.1397e-07	0.0388	-0.0707	0.0682794	28.3863
genus Coprococcus1	rs56405618	A	G	4	174468316	0.0186508	-0.08963	1.57195e-06	0.0601	0.0313	0.6022	23.0914
genus Coprococcus1	rs73031725	T	C	11	134622282	0.0355224	0.167591	1.97916e-06	0.1095	-0.0475	0.6643	22.2554
genus Coprococcus1	rs73167075	T	C	3	165693143	0.0127573	0.0573137	8.5686e-06	0.0468	0.0063	0.8927	20.1808
genus Coprococcus1	rs74101919	T	C	1	95424321	0.0144651	-0.0718988	1.0329e-06	0.0614	-0.0386	0.5295	24.7024
genus Coprococcus1	rs946513	T	C	10	15913820	0.0460018	-0.205899	8.61847e-06	0.0921	-0.153	0.0966407	20.0308
genus Dialister	rs10138457	T	C	14	102458052	0.0261933	-0.113054	7.88116e-06	0.0661	0.0373	0.5726	18.6265
genus Dialister	rs10938938	A	G	4	23294359	0.0170915	0.0773514	7.37055e-06	0.0525	0.0253	0.6297	20.4793
genus Dialister	rs11071887	T	C	15	32955095	0.0146315	0.0662403	5.91412e-06	0.041	0.0389	0.3426	20.493
genus Dialister	rs11166701	G	A	8	138295725	0.013186	-0.0655301	5.50744e-07	0.0383	-0.0061	0.8728	24.6942
genus Dialister	rs2314294	T	C	16	9336862	0.0193719	0.0865932	8.07904e-06	0.056	0.0101	0.8563	19.9785
genus Dialister	rs2435610	A	C	7	150890034	0.0143314	0.0647132	5.93267e-06	0.0442	0.0003	0.9943	20.3867
genus Dialister	rs4747450	C	A	10	23199653	0.0147685	0.0668509	5.83727e-06	0.0459	-0.005	0.9141	20.4871
genus Dialister	rs4753063	A	G	11	92267129	0.0130052	0.0596297	4.8568e-06	0.0384	-0.0047	0.902	21.0199
genus Dialister	rs75416973	A	G	1	172809633	0.016451	0.0727223	9.46085e-06	0.0463	-0.024	0.6041	19.5384
genus Dialister	rs764177	C	A	3	45809449	0.0135366	-0.0601454	9.60771e-06	0.0398	0.0186	0.64	19.739
genus Dialister	rs76680460	G	A	9	25447080	0.0364332	-0.161296	8.19219e-06	0.0951	-0.0211	0.8244	19.5971
genus Eubacterium fissicatena group	rs10147907	T	G	14	89484373	0.039601	0.172263	8.27237e-06	0.0725	-0.1246	0.0856604	18.9196
genus Eubacterium fissicatena group	rs11818408	G	A	10	96758467	0.0237114	0.10585	8.20012e-06	0.0392	0.0613	0.1182	19.9254
genus Eubacterium fissicatena group	rs11876297	T	C	18	45753272	0.0281712	0.131469	2.66557e-06	0.0433	0.0619	0.1528	21.7759
genus Eubacterium fissicatena group	rs151257695	A	G	7	73043561	0.0454847	0.20951	3.09678e-06	0.0746	-0.0621	0.4046	21.2138
genus Eubacterium fissicatena group	rs1768152	C	T	3	39604954	0.0316186	-0.139489	8.70062e-06	0.0626	-0.0894	0.1531	19.4596
genus Eubacterium fissicatena group	rs2733072	G	A	8	5433699	0.0228306	0.109644	1.49091e-06	0.0384	0.0498	0.195	23.0608
genus Eubacterium fissicatena group	rs3771393	T	C	2	71145246	0.0266671	-0.130842	7.37904e-07	0.0482	-0.0995	0.0389798	24.0703
genus Eubacterium fissicatena group	rs6934739	A	G	6	39940437	0.0252788	0.111463	9.75326e-06	0.0406	0.0231	0.5683	19.4396
genus Eubacterium fissicatena group	rs7104872	G	A	11	115165111	0.0291906	0.138612	2.73149e-06	0.061	0.0746	0.2212	22.5452
genus Anaerotruncus	rs10150232	A	G	14	30418008	0.0124877	0.0567088	6.67667e-06	0.0478	0.0285	0.551001	20.6194
genus Anaerotruncus	rs11018566	A	G	11	89040226	0.0366032	-0.156465	6.13705e-06	0.0858	-0.107	0.2121	18.2699
genus Anaerotruncus	rs115414803	A	C	4	88163243	0.0317524	-0.144356	6.83471e-06	0.0797	-0.079	0.3218	20.666
genus Anaerotruncus	rs1272208	T	G	9	78630894	0.0129831	0.0611743	4.27986e-06	0.045	0.0386	0.3913	22.1983
genus Anaerotruncus	rs1431492	C	T	3	150855371	0.0146188	-0.0654996	7.35563e-06	0.0524	-0.0751	0.1519	20.0721
genus Anaerotruncus	rs17734739	T	C	2	211663702	0.014908	0.0660052	7.4278e-06	0.0548	0.0834	0.128	19.6
genus Anaerotruncus	rs34449434	A	C	12	76523655	0.0113402	-0.0497004	9.85054e-06	0.0403	0.0408	0.3119	19.2051
genus Anaerotruncus	rs4669806	G	T	2	12200752	0.0122994	0.0576389	2.42058e-06	0.0465	0.0163	0.726501	21.9585
genus Anaerotruncus	rs6494922	A	G	15	33459867	0.0202257	0.0903106	6.62369e-06	0.0847	-0.0014	0.9869	19.9347
genus Anaerotruncus	rs6563550	T	C	13	38058413	0.0176745	0.0877135	2.34515e-07	0.0711	-0.0952	0.1807	24.6251
genus Anaerotruncus	rs7155595	C	A	14	77502546	0.0118903	0.0539336	7.54988e-06	0.0417	0.0532	0.2021	20.5718
genus Anaerotruncus	rs8005030	C	T	14	30607199	0.0117854	0.0554447	2.28297e-06	0.0406	0.0016	0.9683	22.1295
genus Anaerotruncus	rs9347879	T	C	6	165015261	0.011049	0.050618	4.22328e-06	0.0383	0.0542	0.1565	20.9847
genus Eubacterium coprostanoligenes group	rs1020520	T	G	7	33603146	0.0132929	-0.0590705	8.88976e-06	0.0536	0.0191	0.7212	19.7443
genus Eubacterium coprostanoligenes group	rs10444197	A	G	10	2215931	0.0113455	-0.0505823	5.98467e-06	0.0402	0.0245	0.542099	19.8742
genus Eubacterium coprostanoligenes group	rs11052069	C	T	12	32713919	0.0107833	-0.0477832	9.37951e-06	0.0385	-0.0781	0.0425902	19.633
genus Eubacterium coprostanoligenes group	rs11720857	C	T	3	113794507	0.0144485	0.0630776	9.26254e-06	0.0501	0.0605	0.2273	19.0565
genus Eubacterium coprostanoligenes group	rs12906958	C	T	15	36911598	0.0115935	-0.0533159	4.348e-06	0.0421	-0.021	0.619001	21.1458
genus Eubacterium coprostanoligenes group	rs17159861	C	T	7	31085162	0.0168388	0.0962228	1.03786e-08	0.0622	-0.0536	0.3893	32.6492
genus Eubacterium coprostanoligenes group	rs2644213	A	G	10	84506096	0.0121245	-0.0538845	9.85644e-06	0.0417	0.0514	0.2171	19.7487
genus Eubacterium coprostanoligenes group	rs4076415	G	T	15	86440997	0.0110294	-0.0515152	1.98976e-06	0.0398	0.042	0.2909	21.8125
genus Eubacterium coprostanoligenes group	rs62024432	C	T	15	97869293	0.0172101	-0.0769698	7.50205e-06	0.0649	-0.0039	0.952	19.9992
genus Eubacterium coprostanoligenes group	rs6762473	A	C	3	127139574	0.0112353	-0.0521584	4.26108e-06	0.0403	0.0392	0.331	21.5486
genus Eubacterium coprostanoligenes group	rs76898927	G	A	3	81595477	0.0266375	0.123055	4.78983e-06	0.0844	-0.121	0.1518	21.3379
genus Eubacterium coprostanoligenes group	rs79895140	T	C	2	50797401	0.0141153	-0.0641017	8.61807e-06	0.0611	-0.0638	0.2964	20.6205
genus Eubacterium coprostanoligenes group	rs9648214	T	C	7	16380806	0.016431	-0.0828719	2.52029e-07	0.0682	-0.0057	0.9329	25.4347
genus Christensenellaceae	rs10461257	A	G	4	156131004	0.0122069	-0.0551969	6.50744e-06	0.0407	0.0343	0.3997	20.4436
genus Christensenellaceae	rs17081797	A	G	18	67555560	0.0204253	-0.0904325	3.34033e-06	0.0778	0.112	0.15	19.5998
genus Christensenellaceae	rs60954665	T	G	19	35884728	0.0110787	0.049815	7.13181e-06	0.0382	-0.0353	0.3548	20.2154
genus Christensenellaceae	rs62132810	A	G	19	49279227	0.0179623	-0.0828853	5.66709e-06	0.055	-0.0946	0.0855993	21.2897
genus Christensenellaceae	rs62190261	A	C	2	230943099	0.0214723	0.0958394	8.74017e-06	0.0684	0.0166	0.8086	19.9191
genus Christensenellaceae	rs62467127	C	T	7	118096925	0.0251983	0.114108	3.25364e-06	0.1214	-0.066	0.5865	20.5035
genus Christensenellaceae	rs73952017	C	T	18	1779609	0.0194354	-0.0862164	8.45766e-06	0.0628	0.066	0.2933	19.6758
genus Christensenellaceae	rs78521377	C	T	10	126448374	0.0274797	0.124992	5.60673e-06	0.1111	0.0137	0.9016	20.6862
genus Christensenellaceae	rs79150079	C	A	5	29437467	0.0270977	0.121547	9.41803e-06	0.076	-0.1159	0.1274	20.117
genus Christensenellaceae	rs892686	A	G	9	83043376	0.011136	0.0514099	3.96862e-06	0.0384	-0.0278	0.4681	21.3096
genus Eubacterium hallii group	rs10501370	C	T	11	58040621	0.0252489	-0.115589	5.41914e-06	0.0794	-0.057	0.4732	20.955
genus Eubacterium hallii group	rs10798999	C	T	1	34308917	0.0126752	0.0601661	2.60555e-06	0.0434	0.0051	0.9062	22.5286
genus Eubacterium hallii group	rs10808115	C	A	7	100635375	0.0109922	0.0504747	4.42446e-06	0.0382	-0.0174	0.649101	21.0823
genus Eubacterium hallii group	rs117748144	T	C	11	11771637	0.028712	-0.126582	7.85995e-06	0.0869	-0.1614	0.0632907	19.4337
genus Eubacterium hallii group	rs13116360	T	C	4	111885431	0.0297185	0.154124	2.9449e-07	0.0777	-0.102	0.1896	26.8922
genus Eubacterium hallii group	rs138531890	A	G	3	195248787	0.0349456	0.153138	5.43063e-06	0.0721	-0.0825	0.2524	19.2008
genus Eubacterium hallii group	rs17074066	T	C	4	183709536	0.0189272	-0.0813986	9.3491e-06	0.1357	0.0391	0.7732	18.4927
genus Eubacterium hallii group	rs17474256	G	A	1	104524676	0.0184573	0.0810805	9.45453e-06	0.0646	-0.0277	0.668499	19.2946
genus Eubacterium hallii group	rs281379	A	G	19	49214274	0.0112153	-0.0499523	9.32803e-06	0.0389	0.0532	0.1714	19.8348
genus Eubacterium hallii group	rs28584818	A	G	3	64664456	0.0268627	0.126115	4.43231e-06	0.0714	-0.0241	0.7358	22.0381
genus Eubacterium hallii group	rs60254196	G	A	7	148856720	0.0111865	0.0522832	2.69675e-06	0.0385	0.0686	0.0744492	21.8411
genus Eubacterium hallii group	rs630939	C	T	18	48384463	0.0114352	-0.0508914	9.15756e-06	0.0387	-0.0352	0.3639	19.8034
genus Eubacterium hallii group	rs6550770	C	T	3	23663416	0.0443545	0.198087	4.82303e-06	0.0961	0.1927	0.0449004	19.9423
genus Eubacterium hallii group	rs74018587	C	T	15	62014160	0.043822	0.208943	3.70254e-06	0.0971	0.0375	0.6995	22.7306
genus Eubacterium hallii group	rs78056098	G	T	11	123789877	0.0113758	-0.0507411	8.2882e-06	0.0399	0.0607	0.1283	19.8928
genus Eubacterium hallii group	rs949971	T	G	3	110283389	0.0116101	-0.0540164	3.29003e-06	0.0407	-0.0172	0.6736	21.6431
genus Eubacterium brachy group	rs10502061	A	G	11	105615253	0.0192017	0.0835752	7.93542e-06	0.0602	-0.0723	0.2301	18.9415
genus Eubacterium brachy group	rs2014785	T	C	3	171100102	0.0112199	0.0515687	4.68058e-06	0.039	-0.0155	0.691801	21.1219
genus Eubacterium brachy group	rs2396460	C	T	2	228018671	0.0109555	0.0512653	2.91092e-06	0.0385	0.0549	0.1534	21.8938
genus Eubacterium brachy group	rs2804244	G	A	10	117383184	0.0110983	0.053089	2.04052e-06	0.0393	0.036	0.3606	22.8789
genus Eubacterium brachy group	rs3900776	G	A	9	13525082	0.0236302	-0.110013	2.74764e-06	0.1152	0.0475	0.680201	21.6717
genus Eubacterium brachy group	rs60983350	G	A	17	2850737	0.0116575	-0.0539901	4.42059e-06	0.0412	-0.0325	0.431	21.4465
genus Eubacterium brachy group	rs62157625	T	C	2	142774333	0.0185548	0.088573	1.44907e-06	0.0586	0.0598	0.3074	22.784
genus Eubacterium brachy group	rs62215703	G	A	21	25873624	0.0136702	0.0644965	1.9777e-06	0.0464	-0.0125	0.7877	22.2568
genus Eubacterium brachy group	rs6474958	G	A	9	1582701	0.0112001	0.0500065	6.74481e-06	0.0413	0.0307	0.4573	19.9319
genus Eubacterium brachy group	rs6726833	C	A	2	39351569	0.0189408	-0.0877497	3.32216e-06	0.0712	0.0504	0.4791	21.4602
genus Eubacterium brachy group	rs6854026	C	T	4	169690814	0.0109075	0.0508482	3.1958e-06	0.0385	-0.0168	0.662101	21.729
genus Eubacterium brachy group	rs7193624	T	C	16	77574020	0.0150723	-0.0750642	5.35476e-07	0.0691	-0.1263	0.0674699	24.7997
genus Eubacterium brachy group	rs78735375	A	C	19	1497547	0.0305304	-0.137429	5.33384e-06	0.0975	-0.0219	0.822	20.2596
genus Actinomyces	rs2715439	T	C	15	99492313	0.0164822	-0.0746684	6.27004e-06	0.0382	-0.0035	0.9262	20.5202
genus Actinomyces	rs34583783	G	T	6	67207371	0.0268461	0.126596	4.48528e-06	0.0805	-0.0328	0.6838	22.234
genus Actinomyces	rs35011108	A	G	6	133007480	0.0512044	0.232634	6.33826e-06	0.0769	0.0291	0.705399	20.6382
genus Actinomyces	rs4073240	G	A	6	169224781	0.0167368	0.0749687	7.94273e-06	0.0393	0.0744	0.0584602	20.0611
genus Actinomyces	rs4146653	G	A	10	4782841	0.0214182	0.0985224	4.49645e-06	0.055	0.0187	0.7335	21.1565
genus Actinomyces	rs71315246	A	G	3	101352439	0.021925	-0.0969809	9.82969e-06	0.0558	0.0181	0.745901	19.5629
genus Actinomyces	rs7915461	C	T	10	127532121	0.0401636	-0.18776	5.91984e-06	0.0761	-0.0379	0.6191	21.8514
genus Anaerofilum	rs10794359	C	T	11	1051715	0.02006	0.0953524	2.23496e-06	0.0388	0.0224	0.5635	22.5913
genus Anaerofilum	rs1563175	A	C	2	3838940	0.0202157	0.0923834	5.53847e-06	0.0384	0.0618	0.1073	20.8809
genus Anaerofilum	rs17012738	T	G	2	76698142	0.0200239	0.0903417	7.24169e-06	0.0382	-0.0082	0.8308	20.3525
genus Anaerofilum	rs17096874	C	T	14	30991358	0.0268919	-0.126337	2.86029e-06	0.0468	0.0853	0.0685899	22.0677
genus Anaerofilum	rs356049	G	A	17	6450532	0.0289802	0.132603	6.55843e-06	0.0769	-0.0567	0.4608	20.9336
genus Anaerofilum	rs4244069	A	G	12	67167461	0.0326594	0.146775	9.81206e-06	0.058	-0.0285	0.622801	20.1942
genus Anaerofilum	rs4506496	A	G	1	247145690	0.0212861	-0.10309	1.48659e-06	0.0421	0.0304	0.4711	23.452
genus Anaerofilum	rs712981	A	C	3	129686434	0.0202902	0.10076	6.83109e-07	0.0393	0.0668	0.0890697	24.6572
genus Anaerofilum	rs79598899	C	T	2	191139151	0.0357284	0.182586	3.74731e-07	0.0904	-0.0573	0.5262	26.1124
genus Anaerofilum	rs816292	T	C	12	117811409	0.02204	-0.113003	2.6404e-07	0.0419	0.0057	0.892	26.2843
genus Anaerofilum	rs9299345	T	C	9	104339812	0.0302372	-0.1364	8.04304e-06	0.0648	0.1474	0.0229398	20.3463
genus Coprococcus3	rs10810043	G	A	9	13799809	0.0115923	-0.0515518	9.27428e-06	0.0407	0.0253	0.533801	19.7737
genus Coprococcus3	rs11077359	C	T	17	76343961	0.0148833	0.0645443	9.63607e-06	0.0511	0.0489	0.3386	18.8043
genus Coprococcus3	rs11080344	C	T	17	26104511	0.0113054	0.0516921	4.78696e-06	0.0384	-0.0129	0.737199	20.9033
genus Coprococcus3	rs13247359	G	A	7	76357726	0.0113031	0.051211	7.32605e-06	0.0386	0.052	0.1778	20.5244
genus Coprococcus3	rs13394391	C	T	2	240727657	0.0150918	-0.0709302	2.20318e-06	0.053	0.017	0.7486	22.0861
genus Coprococcus3	rs178271	C	T	22	21331556	0.0294239	-0.145257	7.81088e-07	0.1482	0.2016	0.1738	24.3676
genus Coprococcus3	rs4575475	A	G	14	99141751	0.0137787	-0.0619514	7.04288e-06	0.0457	0.0651	0.1547	20.2127
genus Coprococcus3	rs7521171	A	G	1	149998497	0.0129279	0.0596434	4.32245e-06	0.0416	0.0192	0.644401	21.2818
genus Coprococcus3	rs8100692	T	C	19	40032132	0.0113476	0.0577411	4.16457e-07	0.0385	-0.0325	0.3977	25.8882
genus Bifidobacterium	rs12022129	A	G	1	207003374	0.0138937	-0.0619356	7.9965e-06	0.0427	-0.028	0.5127	19.8694
genus Bifidobacterium	rs182549	T	C	2	136616754	0.0127294	-0.119703	1.2782e-20	0.0391	0.0259	0.5068	88.4165
genus Bifidobacterium	rs2491158	A	G	10	126089703	0.015983	-0.0712624	8.04711e-06	0.0564	-0.0318	0.573099	19.8767
genus Bifidobacterium	rs2686790	C	T	7	48090746	0.0157926	-0.070741	7.49894e-06	0.0539	-0.0117	0.8276	20.062
genus Bifidobacterium	rs4957061	T	C	5	521096	0.0117431	0.0534239	5.77936e-06	0.0391	-0.0248	0.5265	20.694
genus Bifidobacterium	rs540489	T	G	17	72897722	0.0138746	-0.0637641	5.19457e-06	0.0502	-0.0276	0.583001	21.1179
genus Bifidobacterium	rs55888705	A	G	4	1517826	0.0121139	0.0546319	6.67022e-06	0.0424	0.0848	0.0452898	20.3359
genus Bifidobacterium	rs5746486	T	C	22	18354272	0.0120801	-0.0536216	8.99953e-06	0.0392	-0.0345	0.3798	19.7005
genus Bifidobacterium	rs62181700	G	A	2	189805784	0.0131205	-0.0624643	2.17245e-06	0.0445	0.007	0.8755	22.6622
genus Bifidobacterium	rs7322849	T	C	13	112859829	0.0201813	0.112428	1.08368e-08	0.0667	0.1248	0.0614497	31.0306
genus Bifidobacterium	rs73797465	T	G	5	142800289	0.0209236	-0.0953566	4.38157e-06	0.0607	-0.0447	0.4612	20.7667
genus Bifidobacterium	rs75344046	C	T	21	31861790	0.0505979	0.232354	4.86351e-06	0.0905	-0.0521	0.5643	21.085
genus Bifidobacterium	rs857444	C	T	6	14617591	0.0121219	0.0558234	3.571e-06	0.0397	-0.0206	0.6036	21.2046
genus Collinsella	rs10890671	C	T	11	107123199	0.0118848	0.0537401	6.52139e-06	0.0386	-0.048	0.213	20.4434
genus Collinsella	rs11597285	G	T	10	8589813	0.0120548	-0.0537947	9.37605e-06	0.039	-0.0201	0.6071	19.9112
genus Collinsella	rs1496626	T	C	19	31760841	0.01616	-0.0722307	6.78172e-06	0.0562	-0.1494	0.00782006	19.9756
genus Collinsella	rs149807560	C	A	19	56526640	0.0235841	-0.104264	7.09872e-06	0.0758	-0.0572	0.4511	19.542
genus Collinsella	rs2103510	G	A	21	29355467	0.0168217	0.0786551	2.42477e-06	0.0597	0.0163	0.785001	21.8602
genus Collinsella	rs62448871	C	A	7	24465024	0.0120324	-0.0540309	6.7825e-06	0.0387	0.0513	0.1844	20.1613
genus Collinsella	rs73052258	G	A	2	195739311	0.0202658	0.0930178	1.71581e-06	0.0723	0.1292	0.0738108	21.0641
genus Collinsella	rs75672793	A	G	4	149818294	0.0240522	-0.108908	6.1355e-06	0.0904	0.1384	0.1257	20.4998
genus Collinsella	rs9541268	C	A	13	68610061	0.0197312	0.09597	8.79427e-07	0.0667	-0.045	0.5002	23.6539
genus Eisenbergiella	rs11027642	C	T	11	24001840	0.0284844	0.129006	4.9187e-06	0.0546	-0.0611	0.2633	20.509
genus Eisenbergiella	rs11079158	T	C	17	53367641	0.022546	0.100627	7.34852e-06	0.0465	-0.0197	0.6718	19.9172
genus Eisenbergiella	rs11938607	C	T	4	189060431	0.0216636	-0.0978125	8.21826e-06	0.044	0.0545	0.2151	20.3829
genus Eisenbergiella	rs12257723	A	C	10	109417101	0.0211569	-0.0952742	8.85116e-06	0.0407	0.0622	0.1266	20.2762
genus Eisenbergiella	rs12710729	C	A	2	19973210	0.0199069	0.0893384	9.84419e-06	0.041	-0.0199	0.627001	20.1376
genus Eisenbergiella	rs13258851	A	G	8	55330814	0.0302124	0.137001	7.7464e-06	0.0549	0.1105	0.0442099	20.5597
genus Eisenbergiella	rs1508033	A	C	15	53375201	0.0195787	0.091546	3.22887e-06	0.0417	0.05	0.2305	21.86
genus Eisenbergiella	rs1553971	T	G	3	111419486	0.0263054	0.120965	5.26842e-06	0.0461	-0.0394	0.3929	21.1431
genus Eisenbergiella	rs2683098	T	C	15	36178565	0.022515	-0.107319	2.23748e-06	0.0466	0.082	0.0782402	22.7169
genus Eisenbergiella	rs3812426	A	G	8	50822676	0.0224159	-0.106447	2.71688e-06	0.0529	-0.0737	0.1639	22.5473
genus Eisenbergiella	rs4462860	G	A	21	21610254	0.0201104	0.0939071	4.16217e-06	0.0392	-0.023	0.5569	21.8019
genus Bilophila	rs11069458	C	T	13	102402685	0.015503	0.0680947	7.71543e-06	0.0495	0.0402	0.4168	19.2901
genus Bilophila	rs1241171	G	A	1	103299921	0.0150148	-0.0692654	4.24033e-06	0.0542	0.021	0.699	21.2781
genus Bilophila	rs1571225	T	C	9	4940871	0.0170621	-0.0826826	1.1229e-06	0.0515	-0.0376	0.4662	23.4802
genus Bilophila	rs1969927	A	G	12	100786847	0.0126935	-0.0564589	9.07215e-06	0.0406	-0.0625	0.1235	19.7807
genus Bilophila	rs2728491	T	G	7	47211732	0.0139456	0.0627416	6.33257e-06	0.0447	0.0554	0.2154	20.2384
genus Bilophila	rs3827020	C	T	20	61980991	0.0160642	0.0766479	1.78875e-06	0.0484	0.0431	0.373	22.7626
genus Bilophila	rs4798126	G	A	18	3765773	0.016799	0.073288	7.14661e-06	0.0483	-0.0544	0.2606	19.03
genus Bilophila	rs542415	T	C	15	50011554	0.0133436	-0.0613623	4.70945e-06	0.0392	0.0081	0.8369	21.1445
genus Bilophila	rs60178956	G	A	8	90878338	0.0141485	-0.0624818	8.0562e-06	0.0458	0.0383	0.4031	19.4996
genus Bilophila	rs6793291	A	C	3	194419531	0.0241633	-0.112729	3.11322e-06	0.0862	-0.1244	0.1493	21.762
genus Bilophila	rs72676854	T	C	8	109990939	0.026882	0.123209	5.62264e-06	0.0866	-0.1057	0.2223	21.004
genus Bilophila	rs7802841	A	C	7	138583840	0.0137701	-0.0670097	1.76954e-06	0.0417	0.0151	0.7166	23.6778
genus Bilophila	rs9899990	A	G	17	9121579	0.0233878	-0.102702	9.06692e-06	0.0692	-0.0001	0.9994	19.2805
genus Alistipes	rs1107244	G	A	13	38057357	0.0171182	0.0758558	3.59062e-06	0.0711	-0.0942	0.1853	19.6336
genus Alistipes	rs11769002	G	A	7	62443498	0.0109389	-0.0528793	1.44961e-06	0.0389	-0.0148	0.7031	23.3649
genus Alistipes	rs11958296	A	G	5	177755179	0.0218272	-0.0981222	9.29566e-06	0.0923	0.1043	0.2581	20.2059
genus Alistipes	rs12990744	C	T	2	178000949	0.0172986	-0.0776618	8.20729e-06	0.0635	-0.0543	0.3921	20.1527
genus Alistipes	rs1689282	A	C	9	14080129	0.0113942	-0.0520061	5.27582e-06	0.0409	-0.0072	0.8603	20.8296
genus Alistipes	rs2290844	C	T	10	127787142	0.0191632	0.0813969	9.10144e-06	0.0609	0.0934	0.1252	18.0393
genus Alistipes	rs2450745	A	C	8	144428720	0.0184702	-0.080524	7.11836e-06	0.0749	0.063	0.4	19.0041
genus Alistipes	rs2875322	C	T	11	130887552	0.0131432	0.0580945	8.77708e-06	0.0509	0.0521	0.3063	19.5347
genus Alistipes	rs34417064	A	G	17	52776479	0.0106868	-0.048202	7.00745e-06	0.0383	-0.0318	0.4059	20.3411
genus Alistipes	rs4810359	A	G	20	41191335	0.0146155	-0.0652428	7.4967e-06	0.0582	0.0401	0.4901	19.924
genus Alistipes	rs62576416	T	C	9	112121089	0.0109733	0.0492647	7.50361e-06	0.0394	0.0782	0.0469397	20.1528
genus Alistipes	rs7129639	A	C	11	17511427	0.0109584	0.0524955	1.78423e-06	0.0409	0.0168	0.6815	22.9451
genus Alistipes	rs8130320	A	G	21	40580258	0.010717	-0.049002	4.83615e-06	0.0385	0.019	0.621901	20.9036
genus Dorea	rs11150408	G	T	16	81803497	0.0109063	-0.0488254	7.05781e-06	0.0384	0.0296	0.4415	20.039
genus Dorea	rs12537781	T	C	7	154978183	0.0125223	-0.055544	9.15145e-06	0.0448	-0.0002	0.9959	19.6719
genus Dorea	rs13279148	G	A	8	127905865	0.0150878	0.0715309	2.25284e-06	0.0608	-0.1019	0.0937109	22.4737
genus Dorea	rs1899291	T	C	4	60992340	0.0150285	-0.0697217	4.56688e-06	0.0527	-0.0375	0.4769	21.5201
genus Dorea	rs3005511	G	A	6	74605806	0.0112852	-0.0516127	5.28701e-06	0.0417	0.0227	0.5866	20.9138
genus Dorea	rs345219	G	T	3	6826520	0.0112621	0.0497368	8.80055e-06	0.0388	-0.094	0.0153801	19.501
genus Dorea	rs3752849	G	A	11	8729057	0.036608	0.163846	7.68051e-06	0.0877	-0.0593	0.4987	20.029
genus Dorea	rs4793307	C	T	17	70733523	0.0122472	0.0574165	4.00691e-06	0.0451	0.01	0.8246	21.9755
genus Dorea	rs62503162	A	G	8	15768657	0.0194379	-0.0974091	7.46603e-07	0.0947	0.0186	0.8438	25.1096
genus Dorea	rs73729431	C	T	6	25078050	0.0299983	-0.13745	3.16738e-06	0.1355	-0.0886	0.5129	20.9911
genus Barnesiella	rs11155559	T	C	6	148601905	0.0212961	0.0956023	8.91908e-06	0.0655	0.0617	0.3468	20.15
genus Barnesiella	rs113258194	A	G	2	180029855	0.0214121	0.098992	7.31122e-06	0.0648	0.0812	0.2103	21.3708
genus Barnesiella	rs12909713	C	T	15	87145913	0.0120039	-0.0550716	4.94527e-06	0.0382	0.0467	0.2216	21.045
genus Barnesiella	rs13242616	C	T	7	122021518	0.0123176	0.0583747	2.29018e-06	0.0414	0.051	0.2182	22.4562
genus Barnesiella	rs199035	G	A	6	23435415	0.0119716	0.0559495	3.00296e-06	0.0386	-0.0226	0.5586	21.8387
genus Barnesiella	rs2276875	A	G	4	5730954	0.0139537	-0.0697176	4.65029e-07	0.0441	-0.0204	0.6443	24.96
genus Barnesiella	rs2428166	G	A	6	110831148	0.0337309	-0.165859	8.50883e-07	0.1633	-0.3294	0.0436596	24.1747
genus Barnesiella	rs35177866	A	G	3	181589155	0.0190133	0.0917125	2.94761e-06	0.0735	0.0416	0.5718	23.2638
genus Barnesiella	rs62251337	G	A	3	44327429	0.0149374	0.0690763	4.2416e-06	0.0548	0.0208	0.704901	21.382
genus Barnesiella	rs72684847	T	C	4	102616869	0.0253873	-0.114369	6.76176e-06	0.0726	-0.1414	0.0513795	20.2919
genus Barnesiella	rs76181748	C	T	8	105458416	0.017164	-0.0778559	6.77657e-06	0.0458	0.0076	0.8683	20.5724
genus Barnesiella	rs77455852	T	G	5	54107036	0.0195601	-0.0891491	3.16352e-06	0.055	0.0963	0.0799705	20.7697
genus Barnesiella	rs79795328	A	G	4	114546595	0.0176441	-0.0818645	4.23302e-06	0.0552	-0.043	0.4365	21.5244
genus Desulfovibrio	rs12031543	T	C	1	68664315	0.0281887	-0.127185	6.54757e-06	0.056	-0.0895	0.1103	20.3545
genus Desulfovibrio	rs13066142	G	A	3	67478973	0.0250891	0.119141	3.78669e-06	0.0664	-0.0127	0.8487	22.5471
genus Desulfovibrio	rs16863365	A	G	2	198089911	0.0226964	0.109402	1.79449e-06	0.0898	-0.0237	0.7916	23.2314
genus Desulfovibrio	rs2032031	G	A	10	130170270	0.0148681	0.0654931	9.14282e-06	0.0383	0.0432	0.2593	19.4008
genus Desulfovibrio	rs2456226	A	C	5	52653978	0.0172749	0.0854927	8.5487e-07	0.0419	0.0062	0.8833	24.4887
genus Desulfovibrio	rs2590913	A	G	13	64264446	0.0339396	-0.154496	6.65426e-06	0.0876	-0.0248	0.7768	20.7186
genus Desulfovibrio	rs2853179	T	C	8	105462047	0.0174234	-0.0811971	2.42438e-06	0.0458	0.0026	0.9553	21.7147
genus Desulfovibrio	rs4797774	A	G	18	13447995	0.0470044	-0.212582	5.64313e-06	0.0967	0.1788	0.0645104	20.451
genus Desulfovibrio	rs6580353	T	C	5	139410687	0.0169735	0.0770979	4.93856e-06	0.0481	0.0929	0.0532194	20.6292
genus Desulfovibrio	rs72647089	T	G	8	57972916	0.0239337	-0.106594	8.29755e-06	0.0704	0.0346	0.6233	19.8328
genus Akkermansia	rs111862613	T	C	12	130309670	0.0196748	0.0911199	3.39234e-06	0.0513	0.037	0.4705	21.4459
genus Akkermansia	rs117107102	A	G	18	49473635	0.0431629	0.204406	3.01141e-06	0.0894	0.0227	0.8	22.4236
genus Akkermansia	rs11729256	T	C	4	95027272	0.0150184	0.0750473	6.58385e-07	0.0508	0.072	0.1562	24.9668
genus Akkermansia	rs12908520	G	A	15	97570657	0.0130954	0.061772	2.2648e-06	0.0386	0.0249	0.5196	22.2477
genus Akkermansia	rs2602429	T	C	16	81063149	0.0156201	-0.0745352	2.71569e-06	0.0437	-0.0065	0.8821	22.7664
genus Akkermansia	rs4242783	A	G	10	5064327	0.0147701	-0.0685454	2.99799e-06	0.0427	0.0595	0.1636	21.5342
genus Akkermansia	rs4936098	G	A	11	130280667	0.0135934	-0.0649225	1.1036e-06	0.0401	-0.038	0.3439	22.8073
genus Akkermansia	rs61779207	G	A	1	41074472	0.0167769	-0.0760539	6.32121e-06	0.0462	-0.0033	0.9427	20.5475
genus Akkermansia	rs74542928	T	C	4	100544188	0.0236434	0.112623	1.4802e-06	0.0893	-0.0414	0.643101	22.6868
genus Akkermansia	rs9349825	A	G	6	56341481	0.0147133	-0.0703407	2.59884e-06	0.0489	-0.0969	0.0476201	22.8524
genus Akkermansia	rs941682	G	A	20	31867840	0.0143777	-0.0632957	9.17128e-06	0.0428	-0.0593	0.166	19.378
genus Eggerthella	rs112205261	T	C	1	9136139	0.0403613	-0.188618	3.34649e-06	0.0701	0.1329	0.0580604	21.8361
genus Eggerthella	rs13070736	A	C	3	20807454	0.0272024	-0.121331	7.61921e-06	0.0517	-0.0377	0.4662	19.8915
genus Eggerthella	rs1784446	A	G	11	102461599	0.0198096	-0.0907728	5.2313e-06	0.0381	-0.0182	0.6323	20.9942
genus Eggerthella	rs2223081	A	G	21	29778032	0.0221108	-0.102572	3.88893e-06	0.0427	0.0443	0.2996	21.5173
genus Eggerthella	rs2240838	G	A	7	38335954	0.0197653	-0.0980582	7.36207e-07	0.0387	0.038	0.3258	24.6094
genus Eggerthella	rs3851328	G	T	2	45453805	0.0236527	0.107774	4.1759e-06	0.0461	-0.0583	0.2062	20.759
genus Eggerthella	rs4985746	A	G	17	17098213	0.0247653	-0.110522	5.71465e-06	0.0631	-0.0157	0.8032	19.9136
genus Eggerthella	rs6430926	T	C	2	141337454	0.0197127	-0.0879736	8.37124e-06	0.0385	-0.0374	0.3312	19.9137
genus Eggerthella	rs67490567	T	C	15	65691324	0.0245457	0.108495	8.94211e-06	0.0442	0.0435	0.3258	19.5348
genus Eggerthella	rs76663501	C	T	20	55647869	0.0378576	0.175349	4.8257e-06	0.0864	-0.0352	0.6838	21.4506
genus Butyricimonas	rs11228830	A	G	11	56664962	0.0298411	0.135265	6.55164e-06	0.0711	0.0675	0.3424	20.5438
genus Butyricimonas	rs113054641	G	A	21	16550389	0.0274574	-0.144881	1.73696e-07	0.0931	0.057	0.540201	27.8383
genus Butyricimonas	rs12304031	G	A	12	129438771	0.0196846	-0.0862781	6.7007e-06	0.0583	0.0502	0.3892	19.2082
genus Butyricimonas	rs12458763	A	C	18	34091618	0.0269587	0.122037	6.36649e-06	0.0915	0.0432	0.6368	20.4892
genus Butyricimonas	rs1862649	G	A	16	22172866	0.0248176	0.113124	4.76255e-06	0.0758	-0.1627	0.03173	20.7744
genus Butyricimonas	rs2114713	G	T	15	80528373	0.0138998	0.062721	6.87717e-06	0.0384	-0.0205	0.593401	20.3586
genus Butyricimonas	rs62130338	A	G	19	49162501	0.0158324	0.0732608	3.89807e-06	0.0404	-0.025	0.536701	21.4086
genus Butyricimonas	rs62390301	T	C	5	159867647	0.0174893	-0.0872983	7.41908e-07	0.0478	0.0787	0.1	24.9119
genus Butyricimonas	rs7083431	A	C	10	72711156	0.0144439	0.0703539	8.85462e-07	0.043	0.048	0.264	23.7217
genus Butyricimonas	rs71428626	G	T	2	83093264	0.0289905	-0.133188	4.80408e-06	0.1079	0.0039	0.9709	21.1037
genus Butyricimonas	rs72814525	A	G	10	72443070	0.0149766	0.0664154	8.24594e-06	0.0446	0.0222	0.619001	19.663
genus Butyricimonas	rs78453362	A	G	3	78740009	0.0327073	-0.14948	4.05807e-06	0.1217	0.1196	0.3258	20.8841
genus Butyricimonas	rs9657374	C	T	8	4834406	0.0148172	0.0680719	4.5036e-06	0.0419	0.0728	0.0823493	21.1029
genus Clostridium sensustricto	rs11264403	G	A	1	155676492	0.0334454	-0.139061	7.7555e-06	0.0728	0.0045	0.951	17.2853
genus Clostridium sensustricto	rs115807074	A	G	5	84997131	0.0492575	-0.22736	4.31688e-06	0.1854	0.191	0.3028	21.3021
genus Clostridium sensustricto	rs116847295	C	T	12	43485015	0.0246032	0.110021	4.58121e-06	0.0576	0.1274	0.0269203	19.9943
genus Clostridium sensustricto	rs12341505	G	A	9	136710881	0.0180121	0.0810718	4.8217e-06	0.0656	0.0018	0.9786	20.2558
genus Clostridium sensustricto	rs2795528	G	A	10	43270264	0.0392204	-0.184315	2.72038e-06	0.0834	-0.0729	0.3825	22.0819
genus Clostridium sensustricto	rs2817172	C	T	1	3041519	0.0124492	0.058139	2.76656e-06	0.0392	-0.0462	0.2376	21.8068
genus Clostridium sensustricto	rs550843	T	C	6	165722832	0.0169209	-0.0783246	2.05069e-06	0.0429	0.0195	0.649201	21.4234
genus Escherichia Shigella	rs112767262	T	C	16	3750623	0.0163589	0.0732963	8.20635e-06	0.0462	0.0611	0.1859	20.0722
genus Escherichia Shigella	rs113127095	A	G	13	23253392	0.0323434	0.151009	3.3335e-06	0.0963	-0.1624	0.0916305	21.7958
genus Escherichia Shigella	rs113513883	A	G	7	140678199	0.038041	0.172283	5.27716e-06	0.1081	-0.0795	0.4621	20.5079
genus Escherichia Shigella	rs1154904	G	A	11	134774845	0.0130644	0.0613376	3.03753e-06	0.0382	-0.0711	0.0626095	22.0401
genus Escherichia Shigella	rs118526	A	C	5	79863544	0.013598	0.0594401	7.99558e-06	0.0419	0.0415	0.3222	19.1051
genus Escherichia Shigella	rs2798105	A	G	1	48961903	0.0222045	-0.100851	8.24499e-06	0.0639	-0.0314	0.6237	20.6261
genus Escherichia Shigella	rs4731451	G	A	7	128054100	0.0135157	-0.0609885	7.47309e-06	0.041	-0.0158	0.7002	20.3591
genus Escherichia Shigella	rs57024273	T	C	2	236515155	0.0139919	0.0626172	9.70465e-06	0.0439	-0.0856	0.0510399	20.025
genus Escherichia Shigella	rs592299	T	C	9	136179347	0.0129486	-0.0592004	4.76925e-06	0.0385	0.0315	0.4134	20.8998
genus Escherichia Shigella	rs73208162	A	G	21	39324484	0.024839	-0.119296	2.19392e-06	0.1076	-0.0861	0.4235	23.0634
genus Defluviitaleaceae	rs112893842	T	C	9	8786663	0.0232806	0.11381	1.44534e-06	0.067	-0.0254	0.7047	23.8953
genus Defluviitaleaceae	rs1582238	C	T	1	118723685	0.0167257	-0.0805036	1.56776e-06	0.0399	0.0388	0.3304	23.1633
genus Defluviitaleaceae	rs2892880	G	A	4	120741726	0.0181686	0.0817755	6.82889e-06	0.0442	0.0509	0.2497	20.2555
genus Defluviitaleaceae	rs4344384	T	G	10	66407366	0.0156309	-0.0715978	4.83237e-06	0.0383	-0.0094	0.8054	20.9783
genus Defluviitaleaceae	rs4677103	A	G	3	72207794	0.0197263	0.0977912	9.59555e-07	0.0504	0.0606	0.2294	24.5724
genus Defluviitaleaceae	rs55658617	T	C	21	41811003	0.0362226	0.174369	2.15293e-06	0.1033	0.0576	0.576901	23.1696
genus Defluviitaleaceae	rs72731813	C	T	4	147414743	0.0293796	-0.147383	4.33112e-07	0.089	0.1132	0.2034	25.1618
genus Defluviitaleaceae	rs9608282	T	G	22	24804081	0.0299793	0.142939	2.52046e-06	0.1066	-0.0562	0.598	22.7299
genus Defluviitaleaceae	rs9725395	A	G	1	85205632	0.029554	-0.13834	3.51925e-06	0.0604	-0.0274	0.6501	21.908
genus Coprobacter	rs11532348	C	T	12	98289796	0.0226826	-0.103931	5.71189e-06	0.0538	-0.0024	0.9639	20.9915
genus Coprobacter	rs12684609	T	C	9	137784868	0.0220366	0.100827	6.10183e-06	0.0482	-0.0223	0.6442	20.9317
genus Coprobacter	rs12996055	A	C	2	137223458	0.0209405	0.0921817	8.07644e-06	0.0437	0.0165	0.706401	19.3756
genus Coprobacter	rs143662916	C	T	11	103549974	0.0540141	0.253264	3.07249e-06	0.1123	0.1542	0.1697	21.9822
genus Coprobacter	rs189356	G	A	20	57574851	0.0171916	0.0781125	6.26297e-06	0.0387	0.0005	0.9887	20.6418
genus Coprobacter	rs213863	T	C	6	97234939	0.0188377	0.0887412	2.34882e-06	0.0398	-0.0173	0.6633	22.1888
genus Coprobacter	rs305411	A	G	1	88233128	0.0264518	0.129218	1.00907e-06	0.0633	0.0054	0.9319	23.8602
genus Coprobacter	rs3828477	G	T	3	46483717	0.019569	-0.0912179	2.88975e-06	0.0403	0.0499	0.2159	21.7251
genus Coprobacter	rs72821405	T	C	6	4714797	0.0319978	-0.147365	4.75762e-06	0.0679	-0.0556	0.4134	21.2074
genus Coprobacter	rs74919520	G	A	2	32242452	0.0276296	0.125703	5.76328e-06	0.0618	0.031	0.6162	20.6958
genus Bacteroides	rs11585893	A	G	1	10644351	0.0147633	-0.0740746	1.79511e-06	0.0449	0.0141	0.7543	25.1716
genus Bacteroides	rs13207588	A	G	6	41519430	0.0131195	-0.059205	7.48497e-06	0.0488	-0.0771	0.1142	20.362
genus Bacteroides	rs1340391	T	C	1	102960989	0.0132244	-0.0592004	6.73008e-06	0.0558	0.008	0.886	20.0372
genus Bacteroides	rs17619981	T	G	19	24342250	0.0187002	0.0880978	2.68683e-06	0.0559	0.0169	0.7626	22.191
genus Bacteroides	rs2023437	T	C	14	22045949	0.0167634	-0.0782325	5.01822e-06	0.0582	0.0439	0.4511	21.7766
genus Bacteroides	rs66474973	G	T	20	58614443	0.0164479	0.0812515	6.80973e-07	0.0629	-0.0526	0.4035	24.3995
genus Bacteroides	rs66710942	T	C	3	77215327	0.0107412	-0.0488038	5.8626e-06	0.0383	0.0086	0.8213	20.6415
genus Bacteroides	rs6795673	C	T	3	10593224	0.0105251	0.0538565	3.37909e-07	0.0382	0.0293	0.4429	26.1796
genus Bacteroides	rs9507307	C	T	13	24913678	0.0129128	0.0604456	2.12711e-06	0.0446	0.0026	0.9532	21.9093
genus Erysipelatoclostridium	rs1434153	G	A	2	34595533	0.0152443	-0.0684526	6.85299e-06	0.0387	-0.0037	0.9244	20.1606
genus Erysipelatoclostridium	rs16936671	C	T	10	36394609	0.0217883	-0.0968026	6.0431e-06	0.0556	0.1044	0.0604798	19.7363
genus Erysipelatoclostridium	rs17804233	C	T	5	77815056	0.0144203	0.0662914	4.58606e-06	0.0383	-0.0196	0.6092	21.1303
genus Erysipelatoclostridium	rs2901723	A	C	11	36871523	0.0144295	-0.0641339	8.79468e-06	0.0386	-0.022	0.5682	19.752
genus Erysipelatoclostridium	rs340991	A	G	5	34892042	0.0158891	-0.0740482	3.74938e-06	0.0432	0.0244	0.5715	21.7155
genus Erysipelatoclostridium	rs3804326	A	G	6	24292185	0.0336352	0.14147	9.85281e-06	0.089	-0.0383	0.6674	17.6881
genus Erysipelatoclostridium	rs45480394	T	G	19	55857777	0.0151835	-0.0687134	7.66161e-06	0.0399	0.005	0.9004	20.4776
genus Erysipelatoclostridium	rs4697572	A	G	4	25446787	0.0163308	-0.0810636	7.59347e-07	0.048	-0.0242	0.6145	24.6363
genus Erysipelatoclostridium	rs58236560	G	T	11	121876913	0.0234426	-0.111157	2.16118e-06	0.0588	-0.009	0.8784	22.4803
genus Erysipelatoclostridium	rs61806970	C	T	1	167818597	0.0320688	0.142548	9.09411e-06	0.0758	0.1313	0.0834795	19.7559
genus Erysipelatoclostridium	rs622418	A	G	9	90586043	0.0143224	-0.0668051	3.68154e-06	0.0383	0.0063	0.8688	21.7534
genus Erysipelatoclostridium	rs6474512	C	A	8	38780606	0.0143201	-0.067015	3.01544e-06	0.0394	0.0034	0.9314	21.8973
genus Erysipelatoclostridium	rs710230	C	T	1	42333631	0.0281514	-0.143381	6.33126e-07	0.0746	0.0316	0.6724	25.9372
genus Erysipelatoclostridium	rs7221249	G	A	17	10177708	0.0142741	-0.0839861	4.30953e-09	0.0383	0.0196	0.6088	34.6144
genus Erysipelatoclostridium	rs9590927	A	G	13	46372065	0.0143479	0.0646003	6.39043e-06	0.0384	-0.0643	0.0937994	20.269
genus Allisonella	rs1901739	G	T	5	114286707	0.0248626	-0.115769	3.58798e-06	0.0383	0.0126	0.7422	21.6786
genus Allisonella	rs35110698	T	C	12	28018998	0.0320852	-0.146322	5.72321e-06	0.0542	0.0105	0.847	20.7945
genus Allisonella	rs35778461	C	T	9	100150556	0.0297186	0.146679	1.20629e-06	0.0455	0.028	0.538	24.3567
genus Allisonella	rs594561	T	C	11	88632972	0.0251681	-0.112231	9.41109e-06	0.0382	0.0415	0.2769	19.8822
genus Allisonella	rs602075	G	A	9	79110160	0.0296976	-0.168974	3.56574e-08	0.0434	0.0414	0.3407	32.3695
genus Allisonella	rs6742198	A	G	2	33607071	0.0316484	-0.149152	3.34511e-06	0.0449	0.0071	0.875	22.2072
genus Allisonella	rs76904847	G	A	7	137968010	0.0334857	0.148523	6.08751e-06	0.0505	0.0452	0.371	19.6702
genus Allisonella	rs7898615	T	G	10	122413451	0.0373586	0.167966	8.87279e-06	0.0559	0.0221	0.6928	20.2116
class Bacteroidia	rs11146701	A	G	10	39062269	0.010541	0.0473596	7.08223e-06	0.0504	-0.0527	0.2962	20.1833
class Bacteroidia	rs17343978	A	C	22	27433885	0.0120278	-0.0552057	8.3593e-06	0.0472	0.1391	0.00323698	21.0637
class Bacteroidia	rs2032750	C	T	2	53831026	0.0106807	0.0508393	1.91509e-06	0.0385	-0.0005	0.9902	22.6537
class Bacteroidia	rs2363574	T	C	1	200113663	0.0508055	0.222741	9.93482e-06	0.1008	-0.2359	0.0193201	19.2184
class Bacteroidia	rs4146051	G	A	2	213189994	0.0245661	0.107377	8.76436e-06	0.0713	0.0444	0.533301	19.1025
class Bacteroidia	rs4916508	A	G	3	195936789	0.0105312	0.0466729	8.4711e-06	0.0387	-0.1032	0.00759696	19.6387
class Bacteroidia	rs55773148	G	A	13	70523029	0.0236759	-0.121514	3.89583e-07	0.0848	0.0798	0.3471	26.3378
class Bacteroidia	rs62531359	T	G	8	70916181	0.0149891	0.0655728	9.08657e-06	0.0498	-0.0321	0.5194	19.1353
class Bacteroidia	rs62575403	C	T	9	136493820	0.0311128	0.140055	7.06122e-06	0.096	0.0126	0.896	20.2609
class Bacteroidia	rs72706335	T	C	1	157495438	0.0493458	-0.22241	7.65526e-06	0.1222	-0.1426	0.2432	20.3118
class Bacteroidia	rs73975615	G	A	17	6461200	0.0442633	-0.207018	1.21616e-06	0.2221	0.4058	0.0677595	21.871
class Bacteroidia	rs7631304	G	A	3	89339527	0.0132957	-0.0645771	8.36778e-07	0.0537	0.032	0.551501	23.5871
class Bacteroidia	rs79585701	A	C	8	13110185	0.0149628	0.0646823	9.98596e-06	0.0547	-0.027	0.6218	18.6846
class Bacteroidia	rs929878	T	C	16	74290641	0.012153	0.0548532	4.7338e-06	0.0467	-0.002	0.9651	20.3693
class Lentisphaeria	rs1002941	A	G	15	101242690	0.0233484	-0.105025	8.14836e-06	0.0444	0.0114	0.7969	20.2307
class Lentisphaeria	rs11770843	C	T	7	146795379	0.0234879	0.109431	1.9073e-06	0.041	-0.0169	0.6798	21.7036
class Lentisphaeria	rs17114848	G	A	15	25162535	0.0324332	0.152377	4.05864e-06	0.0643	-0.0447	0.4871	22.0698
class Lentisphaeria	rs2031282	A	G	13	20687179	0.0270329	0.122368	4.38258e-06	0.0507	-0.0021	0.9663	20.4875
class Lentisphaeria	rs2825714	A	G	21	21023966	0.0289246	-0.13741	1.72211e-06	0.0512	-0.0199	0.697	22.5653
class Lentisphaeria	rs62570196	C	T	9	111086170	0.0439866	-0.21635	1.07924e-06	0.0959	0.0076	0.9371	24.1887
class Lentisphaeria	rs72640280	A	G	1	11943792	0.0486196	0.220207	5.18036e-06	0.0831	0.0895	0.2816	20.5106
class Lentisphaeria	rs77599476	A	G	20	61394262	0.0480168	0.230292	1.86132e-06	0.0833	-0.0553	0.5064	22.9991
class Mollicutes	rs10108398	G	A	8	59440824	0.0153953	0.0769142	1.09001e-06	0.0427	0.0065	0.8794	24.9561
class Mollicutes	rs11890098	A	G	2	157532549	0.0153389	0.074438	9.56577e-07	0.0427	0.0325	0.4466	23.5473
class Mollicutes	rs12566890	T	G	1	61850864	0.0230978	-0.101147	3.65098e-06	0.0574	-0.0527	0.358	19.1736
class Mollicutes	rs17214486	C	A	14	97159674	0.0135623	0.06099	6.60861e-06	0.0411	-0.011	0.788199	20.2204
class Mollicutes	rs2464826	A	C	7	79490250	0.0211806	0.0944239	8.39499e-06	0.0607	-0.0586	0.3349	19.8713
class Mollicutes	rs28537087	G	A	15	95309676	0.0188312	0.0820873	8.07402e-06	0.0445	0.1116	0.0120801	18.9992
class Mollicutes	rs3768491	G	A	1	109965986	0.0149061	0.0681052	4.2335e-06	0.0421	0.0041	0.9229	20.8724
class Mollicutes	rs4885016	C	T	13	73170489	0.0181628	0.0819606	7.26993e-06	0.0564	0.002	0.9724	20.3603
class Mollicutes	rs6043847	T	C	20	16259524	0.0248606	-0.114937	4.55481e-06	0.0814	0.0367	0.652501	21.3715
class Mollicutes	rs72901605	T	C	11	47103877	0.0178119	-0.0841852	3.25792e-06	0.0601	-0.0121	0.8401	22.3352
class Mollicutes	rs74603314	T	C	14	46519718	0.0462918	0.221639	1.5569e-06	0.0979	-0.0119	0.9035	22.9205
class Mollicutes	rs78169027	A	G	11	108439087	0.0237289	-0.108283	5.87611e-06	0.081	0.0145	0.8583	20.8211
class Melainabacteria	rs10148250	A	G	14	107061448	0.0193381	-0.0861928	8.67142e-06	0.04	-0.0517	0.1964	19.8634
class Melainabacteria	rs10738747	A	G	9	26184578	0.0184409	-0.0814624	9.95795e-06	0.0386	-0.0034	0.9288	19.5114
class Melainabacteria	rs11150282	T	C	16	80493705	0.0196972	0.0989487	6.02893e-07	0.0398	0.0899	0.0239502	25.2319
class Melainabacteria	rs113884518	T	C	9	24648997	0.0454982	-0.205352	8.05675e-06	0.124	0.1495	0.2279	20.368
class Melainabacteria	rs28678345	T	C	17	53906328	0.0470878	0.214848	6.69083e-06	0.0897	-0.0125	0.8889	20.8154
class Melainabacteria	rs367480	A	G	11	2937631	0.0185796	0.083758	8.19917e-06	0.04	-0.0162	0.6859	20.3198
class Melainabacteria	rs4129395	G	A	9	115975389	0.0185106	0.0896187	1.48057e-06	0.0382	-0.0179	0.6402	23.4367
class Melainabacteria	rs789069	A	C	18	1008278	0.0234287	-0.103539	6.84636e-06	0.0548	0.0258	0.6372	19.5277
class Melainabacteria	rs79790072	T	C	15	100747683	0.0487841	0.226722	3.29011e-06	0.1106	-0.0049	0.9648	21.5958
class Melainabacteria	rs9864379	T	C	3	14306949	0.0292553	-0.159735	5.36056e-08	0.054	0.048	0.374	29.8078
class Methanobacteria	rs10202904	G	T	2	125440268	0.0235357	0.121754	3.01432e-07	0.039	0.0357	0.3606	26.7579
class Methanobacteria	rs10424197	A	G	19	46439321	0.0247517	0.111274	9.27897e-06	0.0442	0.0143	0.746799	20.2077
class Methanobacteria	rs4257531	G	A	3	2086167	0.0364959	0.164498	7.44338e-06	0.0627	-0.033	0.5989	20.3129
class Methanobacteria	rs56131665	G	A	5	178175507	0.039298	0.178661	6.17988e-06	0.062	-0.0775	0.211	20.6661
class Methanobacteria	rs6508769	C	T	19	28827760	0.0344519	-0.153519	8.22527e-06	0.054	-0.0548	0.31	19.8535
class Methanobacteria	rs6776814	T	C	3	15053083	0.0411825	-0.199566	1.63061e-06	0.1356	0.0097	0.9428	23.4794
class Methanobacteria	rs73068003	G	T	7	10773932	0.0351803	-0.15814	8.44578e-06	0.0648	-0.0778	0.2297	20.2034
class Methanobacteria	rs73457410	A	G	13	41956181	0.0436695	0.21534	1.40854e-06	0.0778	0.1209	0.1201	24.3126
class Methanobacteria	rs75208022	C	T	12	21338861	0.048763	-0.227245	5.92107e-06	0.0653	-0.0021	0.9747	21.7144
class Methanobacteria	rs894996	C	A	4	104418307	0.0449076	0.216999	1.87556e-06	0.0744	0.0474	0.5243	23.3461
class Clostridia	rs10774377	G	A	12	5942519	0.0113858	-0.052659	3.24399e-06	0.0386	0.0144	0.7089	21.3874
class Clostridia	rs112334273	G	A	21	40703251	0.0127404	0.0641008	3.81408e-07	0.0428	0.0419	0.3282	25.3105
class Clostridia	rs13105690	C	T	4	7420184	0.011818	0.0529097	8.77789e-06	0.0426	0.0008	0.9846	20.0411
class Clostridia	rs13179700	C	T	5	149077788	0.0109569	-0.0511937	3.37085e-06	0.0403	-0.0024	0.9519	21.8271
class Clostridia	rs1842454	G	A	5	105060362	0.0127338	-0.0547202	8.72027e-06	0.0492	0.0462	0.3472	18.4637
class Clostridia	rs2273429	A	G	14	52494072	0.0153105	-0.0724037	4.52137e-06	0.0624	-0.0243	0.6975	22.3605
class Clostridia	rs6797343	T	G	3	89268714	0.0134556	-0.0592279	9.35643e-06	0.0484	-0.0194	0.688201	19.3725
class Clostridia	rs6814436	C	T	4	161507301	0.0150815	-0.0739995	9.65095e-07	0.0549	0.0069	0.9003	24.0718
class Clostridia	rs6815608	C	T	4	152131744	0.0210883	-0.103803	4.01856e-07	0.0534	-0.0113	0.8324	24.2257
class Clostridia	rs72738886	T	C	5	35770550	0.0190393	0.0866169	8.24233e-06	0.0721	0.0253	0.726099	20.6939
class Clostridia	rs72915163	T	C	18	48792829	0.0120557	-0.0581025	1.34295e-06	0.0468	-0.0769	0.1004	23.2244
class Clostridia	rs992074	T	C	21	18567802	0.0508787	-0.255639	8.77506e-07	0.1284	-0.0832	0.517001	25.2419
class Deltaproteobacteria	rs1035691	G	A	11	10658735	0.0121602	0.055176	9.65162e-06	0.0393	0.0533	0.1752	20.5854
class Deltaproteobacteria	rs112381107	C	T	9	15271933	0.0456908	0.206594	4.63052e-06	0.0809	0.1629	0.0439896	20.4417
class Deltaproteobacteria	rs11599763	C	T	10	11855599	0.0117397	0.0544219	3.94121e-06	0.0392	0.0107	0.784099	21.4868
class Deltaproteobacteria	rs17084793	G	A	18	69312914	0.015953	-0.0710762	5.6863e-06	0.0542	0.1077	0.0468101	19.8474
class Deltaproteobacteria	rs17791387	A	G	9	81834426	0.0154246	-0.0735881	1.60221e-06	0.0653	0.001	0.9882	22.7576
class Deltaproteobacteria	rs2692012	G	A	1	203994218	0.0253336	-0.110335	3.14188e-06	0.0841	0.0774	0.3577	18.9658
class Deltaproteobacteria	rs2838334	G	A	21	45064961	0.0124124	0.0561722	5.44553e-06	0.0401	0.0398	0.3209	20.4772
class Deltaproteobacteria	rs3935584	C	T	2	233929283	0.011566	-0.0523484	7.50119e-06	0.0384	0.0718	0.0617405	20.4823
class Deltaproteobacteria	rs4506934	C	T	17	2856662	0.02012	-0.0936514	3.58889e-06	0.0594	-0.0142	0.8116	21.6627
class Deltaproteobacteria	rs55744759	A	G	8	57867671	0.0170738	-0.0779693	7.31375e-06	0.0605	-0.0387	0.5226	20.851
class Deltaproteobacteria	rs6058181	C	T	20	33694801	0.0165958	0.0825716	3.39555e-07	0.0519	-0.0218	0.6745	24.7517
class Deltaproteobacteria	rs62020470	A	G	15	96161065	0.0129358	-0.0585411	4.85087e-06	0.0499	-0.0776	0.1194	20.4774
class Deltaproteobacteria	rs9928243	C	A	16	71541641	0.0117718	-0.0538457	5.02077e-06	0.0384	0.0031	0.9364	20.9197
class Erysipelotrichia	rs1074800	G	A	5	3002546	0.010887	-0.0492438	6.14582e-06	0.0388	0.0552	0.1549	20.4562
class Erysipelotrichia	rs10781552	C	T	10	133897233	0.0116074	-0.0552212	2.33115e-06	0.0426	-0.0017	0.9681	22.6298
class Erysipelotrichia	rs17530232	A	G	13	40385457	0.0224648	0.10305	2.79126e-06	0.0854	0.1346	0.1148	21.0392
class Erysipelotrichia	rs1884466	C	T	1	64139196	0.0106939	-0.0475363	9.52708e-06	0.0384	0.0289	0.4526	19.7569
class Erysipelotrichia	rs2300774	A	G	3	195793712	0.0106784	-0.0524152	8.95468e-07	0.0384	0.0076	0.8432	24.0903
class Erysipelotrichia	rs290833	T	G	1	97457427	0.0111376	-0.0497374	8.02897e-06	0.0384	0.0138	0.719701	19.9399
class Erysipelotrichia	rs35161940	T	C	17	70327224	0.0167641	-0.0806041	1.8451e-06	0.0622	0.0267	0.667799	23.115
class Erysipelotrichia	rs4078432	T	C	14	48997206	0.0133764	0.0608929	4.23107e-06	0.0508	-0.013	0.7983	20.7202
class Erysipelotrichia	rs56970041	T	G	14	80357610	0.0164471	0.0724145	5.40344e-06	0.0796	-0.1074	0.1773	19.3826
class Erysipelotrichia	rs62504403	C	T	8	38803551	0.0127883	0.0681159	1.12264e-07	0.0483	-0.0222	0.6461	28.3668
class Erysipelotrichia	rs7234058	T	C	18	5830507	0.0194091	-0.0945759	9.12347e-07	0.0663	0.0889	0.18	23.7405
class Erysipelotrichia	rs7826267	G	T	8	2954952	0.0199131	0.0839071	9.28453e-06	0.0781	0.0581	0.4568	17.7525
class Erysipelotrichia	rs8003149	C	T	14	56156504	0.0116888	0.0538798	4.08479e-06	0.0407	-0.062	0.1274	21.2447
class Actinobacteria	rs11655079	T	C	17	75348675	0.0124286	-0.0560674	5.92516e-06	0.0489	-0.0149	0.7601	20.3477
class Actinobacteria	rs11745923	G	T	5	475408	0.0115529	0.0563759	1.58132e-06	0.0391	0.0559	0.1531	23.8092
class Actinobacteria	rs12049045	A	G	1	114665485	0.0114325	0.0510452	8.62621e-06	0.0393	-0.0362	0.3568	19.9327
class Actinobacteria	rs134366	A	G	22	35567355	0.023501	-0.111877	1.50428e-06	0.0756	0.0156	0.8367	22.6594
class Actinobacteria	rs1376754	G	A	2	161611969	0.0112503	0.0509242	6.71382e-06	0.0384	0.0055	0.8855	20.4861
class Actinobacteria	rs1515761	C	T	10	126110032	0.0169884	-0.0762317	4.96364e-06	0.073	-0.119	0.1031	20.1329
class Actinobacteria	rs182549	T	C	2	136616754	0.012066	-0.111489	3.78966e-20	0.0391	0.0259	0.5068	85.3644
class Actinobacteria	rs4945008	G	A	11	71221248	0.0121393	-0.0540741	5.39237e-06	0.0393	-0.0518	0.1873	19.8395
class Actinobacteria	rs6660520	G	A	1	207003553	0.0134495	-0.0711483	1.10652e-07	0.0429	-0.0319	0.4569	27.9805
class Actinobacteria	rs72767435	T	C	15	94852795	0.0273626	-0.126352	2.56803e-06	0.0841	0.1103	0.1894	21.3201
class Actinobacteria	rs7322849	T	C	13	112859829	0.0192976	0.0944467	6.20798e-07	0.0667	0.1248	0.0614497	23.95
class Actinobacteria	rs80083040	T	G	8	65654844	0.0348017	0.155784	8.62105e-06	0.0932	0.1247	0.1809	20.0348
class Actinobacteria	rs8047955	G	A	16	81776918	0.0116762	-0.0575816	8.3372e-07	0.0393	0.0405	0.3027	24.3166
class Actinobacteria	rs857444	C	T	6	14617591	0.011539	0.0509553	8.92237e-06	0.0397	-0.0206	0.6036	19.4976
class Actinobacteria	rs961091	G	A	7	95654718	0.011255	0.0501255	8.67601e-06	0.0397	-0.0264	0.5062	19.832
class Betaproteobacteria	rs11128180	A	G	3	70592215	0.0128769	0.0592944	3.67147e-06	0.0452	-0.034	0.4514	21.2004
class Betaproteobacteria	rs1511453	A	G	4	23588462	0.0199158	0.0923492	4.75762e-06	0.0822	-0.1566	0.0568499	21.4986
class Betaproteobacteria	rs1928341	G	A	1	153240013	0.0110408	-0.0525581	2.0153e-06	0.0389	-0.0078	0.8409	22.6578
class Betaproteobacteria	rs2321387	G	A	13	58689340	0.0109424	-0.0494596	5.80029e-06	0.0387	-0.011	0.776	20.4275
class Betaproteobacteria	rs2613606	T	C	7	111285025	0.0109091	0.0513106	2.19816e-06	0.0388	-0.0846	0.0292799	22.1195
class Betaproteobacteria	rs320161	G	A	9	104899117	0.01262	-0.0572286	7.33247e-06	0.0454	-0.0982	0.0305098	20.5611
class Betaproteobacteria	rs4033856	T	C	4	45642485	0.0167237	-0.0832423	5.17166e-07	0.068	-0.0179	0.792801	24.7721
class Betaproteobacteria	rs56386628	C	T	8	112735565	0.0135688	-0.0622252	5.86949e-06	0.0439	0.0157	0.7201	21.0276
class Betaproteobacteria	rs6087811	T	G	20	30596130	0.0198522	-0.0978177	7.44303e-07	0.0633	0.0169	0.7899	24.2749
class Betaproteobacteria	rs62395635	T	C	5	173497796	0.0236	0.109741	2.9409e-06	0.0798	-0.0353	0.658701	21.6199
class Betaproteobacteria	rs75242906	C	T	15	56786407	0.028075	-0.121083	9.27278e-06	0.0695	-0.0157	0.8207	18.598
class Bacteroidia	rs17343978	A	C	22	27433885	0.0120278	-0.0552057	8.3593e-06	0.0472	0.1391	0.00323698	21.0637
class Bacteroidia	rs2032750	C	T	2	53831026	0.0106807	0.0508393	1.91509e-06	0.0385	-0.0005	0.9902	22.6537
class Bacteroidia	rs2363574	T	C	1	200113663	0.0508055	0.222741	9.93482e-06	0.1008	-0.2359	0.0193201	19.2184
class Bacteroidia	rs4916508	A	G	3	195936789	0.0105312	0.0466729	8.4711e-06	0.0387	-0.1032	0.00759696	19.6387
class Bacteroidia	rs55773148	G	A	13	70523029	0.0236759	-0.121514	3.89583e-07	0.0848	0.0798	0.3471	26.3378
class Bacteroidia	rs62531359	T	G	8	70916181	0.0149891	0.0655728	9.08657e-06	0.0498	-0.0321	0.5194	19.1353
class Bacteroidia	rs62575403	C	T	9	136493820	0.0311128	0.140055	7.06122e-06	0.096	0.0126	0.896	20.2609
class Bacteroidia	rs73975615	G	A	17	6461200	0.0442633	-0.207018	1.21616e-06	0.2221	0.4058	0.0677595	21.871
class Bacteroidia	rs7631304	G	A	3	89339527	0.0132957	-0.0645771	8.36778e-07	0.0537	0.032	0.551501	23.5871
class Bacteroidia	rs79585701	A	C	8	13110185	0.0149628	0.0646823	9.98596e-06	0.0547	-0.027	0.6218	18.6846
class Bacteroidia	rs929878	T	C	16	74290641	0.012153	0.0548532	4.7338e-06	0.0467	-0.002	0.9651	20.3693
class Verrucomicrobiae	rs111862613	T	C	12	130309670	0.0196746	0.090699	3.73844e-06	0.0513	0.037	0.4705	21.2487
class Verrucomicrobiae	rs117107102	A	G	18	49473635	0.0431572	0.204683	2.91823e-06	0.0894	0.0227	0.8	22.4904
class Verrucomicrobiae	rs11729256	T	C	4	95027272	0.0150177	0.0749798	6.73085e-07	0.0508	0.072	0.1562	24.9242
class Verrucomicrobiae	rs12908520	G	A	15	97570657	0.0130946	0.0618926	2.17165e-06	0.0386	0.0249	0.5196	22.3374
class Verrucomicrobiae	rs2602429	T	C	16	81063149	0.0156194	-0.0746844	2.58297e-06	0.0437	-0.0065	0.8821	22.8597
class Verrucomicrobiae	rs4242783	A	G	10	5064327	0.0147693	-0.0689292	2.63615e-06	0.0427	0.0595	0.1636	21.7784
class Verrucomicrobiae	rs4936098	G	A	11	130280667	0.0135928	-0.0648843	1.1222e-06	0.0401	-0.038	0.3439	22.7825
class Verrucomicrobiae	rs61779207	G	A	1	41074472	0.0167762	-0.0758309	6.7228e-06	0.0462	-0.0033	0.9427	20.4289
class Verrucomicrobiae	rs74542928	T	C	4	100544188	0.0236422	0.112164	1.63222e-06	0.0893	-0.0414	0.643101	22.5046
class Verrucomicrobiae	rs9349825	A	G	6	56341481	0.0147128	-0.0704036	2.53688e-06	0.0489	-0.0969	0.0476201	22.8949
class Verrucomicrobiae	rs941682	G	A	20	31867840	0.0143767	-0.0631436	9.60993e-06	0.0428	-0.0593	0.166	19.2877
class Coriobacteriia	rs11250875	T	C	10	1922731	0.0130939	0.06075	4.82848e-06	0.0465	0.0158	0.7349	21.5226
class Coriobacteriia	rs11656361	A	C	17	8121332	0.017553	0.0773006	8.0201e-06	0.0498	-0.0136	0.785301	19.3911
class Coriobacteriia	rs12974142	G	A	19	52895166	0.0177205	0.0789796	8.51236e-06	0.0747	0.0473	0.5264	19.8617
class Coriobacteriia	rs13307134	T	C	7	105084680	0.0126265	-0.0565686	7.79938e-06	0.0513	-0.0534	0.298	20.0689
class Coriobacteriia	rs1397793	A	G	5	90471451	0.0112446	0.0498855	9.77372e-06	0.0421	-0.044	0.2962	19.6789
class Coriobacteriia	rs1816223	G	A	12	11494021	0.0129006	0.0586265	4.84117e-06	0.0478	0.0505	0.2901	20.6494
class Coriobacteriia	rs240104	T	C	1	176571431	0.0126849	-0.0603429	1.51604e-06	0.0428	-0.0048	0.9115	22.6265
class Coriobacteriia	rs2442778	A	G	3	11654412	0.0258545	0.116408	9.02693e-06	0.0865	0.0175	0.8399	20.269
class Coriobacteriia	rs3025411	A	G	9	136512906	0.0209468	0.0926543	8.26913e-06	0.0629	-0.123	0.0505603	19.563
class Coriobacteriia	rs34739816	G	T	17	37376685	0.0207666	0.0965017	3.88356e-06	0.0821	-0.0889	0.2789	21.5913
class Coriobacteriia	rs67561917	A	G	20	62072077	0.0154113	-0.0714367	5.39126e-06	0.0496	0.0041	0.9335	21.4834
class Coriobacteriia	rs719099	A	G	10	65799217	0.0155815	0.0778402	5.43313e-07	0.0643	-0.0417	0.5163	24.9533
class Coriobacteriia	rs8010111	A	G	14	39660509	0.0229286	0.103377	6.8962e-06	0.0694	-0.0277	0.6898	20.3251
class Negativicutes	rs1135612	G	A	7	75609677	0.0119177	0.0529785	9.26296e-06	0.047	-0.0511	0.2772	19.7585
class Negativicutes	rs13086907	G	A	3	142135117	0.0131735	0.0625312	1.95488e-06	0.0461	0.0838	0.0691592	22.5284
class Negativicutes	rs1643968	T	C	5	165266628	0.0112298	-0.0565284	4.14601e-07	0.0399	0.0256	0.5202	25.3355
class Negativicutes	rs1649999	A	G	10	80086072	0.0166458	0.0748989	7.58124e-06	0.0648	0.2096	0.00121599	20.2433
class Negativicutes	rs2834062	A	G	21	34377485	0.0108842	0.0489057	8.43918e-06	0.042	0.1045	0.01293	20.1867
class Negativicutes	rs4463806	C	T	10	115597993	0.0129365	0.0543966	7.80657e-06	0.0488	0.0359	0.4618	17.6787
class Negativicutes	rs4722181	T	G	7	22817571	0.0105798	0.0501306	2.00111e-06	0.0383	-0.0693	0.07027	22.4486
class Negativicutes	rs60274479	T	C	16	21249925	0.0134137	-0.0659623	1.1623e-06	0.0482	0.0465	0.3349	24.1787
class Negativicutes	rs61249479	A	C	9	124912908	0.0168628	0.0777075	2.95474e-06	0.0528	0.0088	0.8669	21.2327
class Negativicutes	rs71405394	G	A	15	101245088	0.02405	-0.114178	2.16631e-06	0.076	-0.0967	0.2035	22.5359
class Negativicutes	rs73232831	G	A	4	17413426	0.0314932	-0.151829	1.87452e-06	0.1045	0.0195	0.8518	23.2389
class Negativicutes	rs9423647	G	A	10	5579818	0.0105282	0.047817	6.06108e-06	0.0386	-0.0137	0.7214	20.6251
order Rhodospirillales	rs1035406	G	A	5	119372737	0.0247994	-0.114725	4.07165e-06	0.0597	-0.0478	0.4231	21.398
order Rhodospirillales	rs11591293	G	T	10	113419797	0.0158186	0.0722755	4.68533e-06	0.0387	-0.0126	0.7437	20.873
order Rhodospirillales	rs11630875	T	C	15	61775734	0.0202139	0.0945198	3.70382e-06	0.0575	-0.0388	0.4998	21.8617
order Rhodospirillales	rs13336560	C	T	16	88554243	0.0157065	-0.0695313	9.74675e-06	0.0391	-0.1103	0.00482103	19.5948
order Rhodospirillales	rs1549633	A	C	5	27945645	0.0216667	0.0996735	3.88025e-06	0.0597	0.0011	0.9853	21.1599
order Rhodospirillales	rs3730086	A	G	5	67577051	0.0178737	0.0800354	7.98252e-06	0.0441	-0.0465	0.2921	20.0482
order Rhodospirillales	rs3754624	C	T	2	225633812	0.0198389	0.094128	2.68368e-06	0.05	0.044	0.3789	22.5083
order Rhodospirillales	rs4278423	T	C	10	2670553	0.0233778	0.105215	3.98043e-06	0.0793	-0.0092	0.9073	20.2529
order Rhodospirillales	rs55876211	C	T	3	84471266	0.0195197	-0.0865002	7.87318e-06	0.0439	0.002	0.9642	19.6348
order Rhodospirillales	rs61933850	G	A	12	73139398	0.0360285	0.164663	6.99874e-06	0.0567	-0.0325	0.5662	20.8852
order Rhodospirillales	rs7001029	C	T	8	131958403	0.0260989	0.120726	2.83067e-06	0.0666	0.0201	0.7626	21.3942
order Rhodospirillales	rs76784716	A	G	2	169033340	0.0284399	0.136039	1.31383e-06	0.0606	-0.029	0.6326	22.8776
order Rhodospirillales	rs77304857	C	A	4	134248015	0.0222165	-0.0997433	6.02033e-06	0.0485	-0.0393	0.4171	20.1537
order Rhodospirillales	rs9813022	A	G	3	13726736	0.0162642	-0.0830794	3.07213e-07	0.0395	-0.0414	0.2956	26.0892
order Erysipelotrichales	rs1074800	G	A	5	3002546	0.010887	-0.0492438	6.14582e-06	0.0388	0.0552	0.1549	20.4562
order Erysipelotrichales	rs10781552	C	T	10	133897233	0.0116074	-0.0552212	2.33115e-06	0.0426	-0.0017	0.9681	22.6298
order Erysipelotrichales	rs17530232	A	G	13	40385457	0.0224648	0.10305	2.79126e-06	0.0854	0.1346	0.1148	21.0392
order Erysipelotrichales	rs1884466	C	T	1	64139196	0.0106939	-0.0475363	9.52708e-06	0.0384	0.0289	0.4526	19.7569
order Erysipelotrichales	rs2300774	A	G	3	195793712	0.0106784	-0.0524152	8.95468e-07	0.0384	0.0076	0.8432	24.0903
order Erysipelotrichales	rs290833	T	G	1	97457427	0.0111376	-0.0497374	8.02897e-06	0.0384	0.0138	0.719701	19.9399
order Erysipelotrichales	rs35161940	T	C	17	70327224	0.0167641	-0.0806041	1.8451e-06	0.0622	0.0267	0.667799	23.115
order Erysipelotrichales	rs4078432	T	C	14	48997206	0.0133764	0.0608929	4.23107e-06	0.0508	-0.013	0.7983	20.7202
order Erysipelotrichales	rs56970041	T	G	14	80357610	0.0164471	0.0724145	5.40344e-06	0.0796	-0.1074	0.1773	19.3826
order Erysipelotrichales	rs62504403	C	T	8	38803551	0.0127883	0.0681159	1.12264e-07	0.0483	-0.0222	0.6461	28.3668
order Erysipelotrichales	rs7234058	T	C	18	5830507	0.0194091	-0.0945759	9.12347e-07	0.0663	0.0889	0.18	23.7405
order Erysipelotrichales	rs7826267	G	T	8	2954952	0.0199131	0.0839071	9.28453e-06	0.0781	0.0581	0.4568	17.7525
order Erysipelotrichales	rs8003149	C	T	14	56156504	0.0116888	0.0538798	4.08479e-06	0.0407	-0.062	0.1274	21.2447
order Gastranaerophilales	rs11150282	T	C	16	80493705	0.0197127	0.098235	7.36055e-07	0.0398	0.0899	0.0239502	24.8302
order Gastranaerophilales	rs113884518	T	C	9	24648997	0.0455376	-0.20591	7.7398e-06	0.124	0.1495	0.2279	20.4434
order Gastranaerophilales	rs28678345	T	C	17	53906328	0.0471377	0.213083	8.05954e-06	0.0897	-0.0125	0.8889	20.4315
order Gastranaerophilales	rs367480	A	G	11	2937631	0.0185948	0.0841649	7.52419e-06	0.04	-0.0162	0.6859	20.4842
order Gastranaerophilales	rs4129395	G	A	9	115975389	0.0185253	0.0904264	1.21742e-06	0.0382	-0.0179	0.6402	23.8232
order Gastranaerophilales	rs789069	A	C	18	1008278	0.0234459	-0.10413	6.5001e-06	0.0548	0.0258	0.6372	19.7223
order Gastranaerophilales	rs79790072	T	C	15	100747683	0.0488017	0.226103	3.5381e-06	0.1106	-0.0049	0.9648	21.4626
order Gastranaerophilales	rs8028558	A	G	15	62055753	0.0188504	0.08346	9.78228e-06	0.0398	-0.0305	0.4431	19.5999
order Gastranaerophilales	rs9864379	T	C	3	14306949	0.0292752	-0.160521	4.65876e-08	0.054	0.048	0.374	30.061
order Verrucomicrobiales	rs111862613	T	C	12	130309670	0.0196746	0.090699	3.73844e-06	0.0513	0.037	0.4705	21.2487
order Verrucomicrobiales	rs117107102	A	G	18	49473635	0.0431572	0.204683	2.91823e-06	0.0894	0.0227	0.8	22.4904
order Verrucomicrobiales	rs11729256	T	C	4	95027272	0.0150177	0.0749798	6.73085e-07	0.0508	0.072	0.1562	24.9242
order Verrucomicrobiales	rs12908520	G	A	15	97570657	0.0130946	0.0618926	2.17165e-06	0.0386	0.0249	0.5196	22.3374
order Verrucomicrobiales	rs2602429	T	C	16	81063149	0.0156194	-0.0746844	2.58297e-06	0.0437	-0.0065	0.8821	22.8597
order Verrucomicrobiales	rs4242783	A	G	10	5064327	0.0147693	-0.0689292	2.63615e-06	0.0427	0.0595	0.1636	21.7784
order Verrucomicrobiales	rs4936098	G	A	11	130280667	0.0135928	-0.0648843	1.1222e-06	0.0401	-0.038	0.3439	22.7825
order Verrucomicrobiales	rs61779207	G	A	1	41074472	0.0167762	-0.0758309	6.7228e-06	0.0462	-0.0033	0.9427	20.4289
order Verrucomicrobiales	rs74542928	T	C	4	100544188	0.0236422	0.112164	1.63222e-06	0.0893	-0.0414	0.643101	22.5046
order Verrucomicrobiales	rs9349825	A	G	6	56341481	0.0147128	-0.0704036	2.53688e-06	0.0489	-0.0969	0.0476201	22.8949
order Verrucomicrobiales	rs941682	G	A	20	31867840	0.0143767	-0.0631436	9.60993e-06	0.0428	-0.0593	0.166	19.2877
order Bacillales	rs10233278	T	C	7	117496144	0.0248527	-0.116319	3.508e-06	0.0387	0.0241	0.533801	21.9025
order Bacillales	rs10410917	C	T	19	14970441	0.0250025	-0.11471	5.57353e-06	0.0391	-0.0193	0.6227	21.0463
order Bacillales	rs11034576	A	G	11	38085711	0.0453311	0.205765	8.85972e-06	0.058	0.0186	0.748101	20.6011
order Bacillales	rs11207728	A	G	1	61827534	0.0316912	0.14455	5.73456e-06	0.0516	-0.0116	0.823	20.8017
order Bacillales	rs11844714	A	G	14	49001226	0.0320272	-0.143245	5.06209e-06	0.0474	-0.0559	0.238	20.0014
order Bacillales	rs1287018	G	A	20	5826474	0.0319309	0.141125	9.87097e-06	0.0493	0.0693	0.16	19.531
order Bacillales	rs4617108	G	A	7	49423832	0.0525929	-0.248861	1.97506e-06	0.0688	0.0134	0.846	22.3871
order Bacillales	rs62640857	A	G	12	69344114	0.0326455	0.148238	4.49262e-06	0.0457	-0.0095	0.836	20.6163
order Bacillales	rs74420793	A	G	4	127766709	0.0353763	-0.164413	3.07319e-06	0.0621	0.0709	0.2537	21.5967
order Burkholderiales	rs1511453	A	G	4	23588462	0.0199479	0.0910999	8.00092e-06	0.0822	-0.1566	0.0568499	20.8536
order Burkholderiales	rs1928341	G	A	1	153240013	0.0110587	-0.0507782	4.51513e-06	0.0389	-0.0078	0.8409	21.0807
order Burkholderiales	rs2321387	G	A	13	58689340	0.0109588	-0.0508514	3.25784e-06	0.0387	-0.011	0.776	21.5288
order Burkholderiales	rs2613606	T	C	7	111285025	0.0109264	0.0499561	4.13361e-06	0.0388	-0.0846	0.0292799	20.9008
order Burkholderiales	rs4033856	T	C	4	45642485	0.0167489	-0.0833445	5.66826e-07	0.068	-0.0179	0.792801	24.7583
order Burkholderiales	rs6087811	T	G	20	30596130	0.0198817	-0.101587	2.88377e-07	0.0633	0.0169	0.7899	26.1041
order Burkholderiales	rs62191117	A	G	2	239900775	0.0132471	0.0679995	2.791e-07	0.0474	-0.0551	0.2448	26.3457
order Burkholderiales	rs62395635	T	C	5	173497796	0.0236375	0.109911	2.90228e-06	0.0798	-0.0353	0.658701	21.6181
order Burkholderiales	rs75242906	C	T	15	56786407	0.0281273	-0.120974	9.74518e-06	0.0695	-0.0157	0.8207	18.4956
order Burkholderiales	rs7638039	T	C	3	70588939	0.012673	0.0580987	4.83593e-06	0.0444	-0.0393	0.3766	21.0142
order Enterobacteriales	rs11026530	T	C	11	22379097	0.0186379	0.0822408	9.42692e-06	0.0539	-0.0249	0.6448	19.4679
order Enterobacteriales	rs2374342	C	A	2	42133542	0.0126195	0.0582927	4.51617e-06	0.0389	-0.0056	0.8847	21.3345
order Enterobacteriales	rs35673018	G	A	16	54327745	0.0202934	0.0899642	7.63115e-06	0.0667	-0.0032	0.9617	19.6503
order Enterobacteriales	rs504442	T	G	18	55145547	0.0189479	0.084159	5.17095e-06	0.0627	-0.064	0.3072	19.7251
order Enterobacteriales	rs62210023	A	G	20	55340092	0.0130125	0.0606754	3.13163e-06	0.0402	-0.0197	0.6243	21.7392
order Enterobacteriales	rs78143293	A	G	18	57672335	0.0170415	-0.0848521	1.19564e-06	0.0584	-0.0186	0.749601	24.7884
order Enterobacteriales	rs79757635	C	A	13	110840418	0.0171286	0.0758597	9.31859e-06	0.0567	0.0963	0.08931	19.6118
order Bacteroidales	rs11146701	A	G	10	39062269	0.010541	0.0473596	7.08223e-06	0.0504	-0.0527	0.2962	20.1833
order Bacteroidales	rs17343978	A	C	22	27433885	0.0120278	-0.0552057	8.3593e-06	0.0472	0.1391	0.00323698	21.0637
order Bacteroidales	rs2032750	C	T	2	53831026	0.0106807	0.0508393	1.91509e-06	0.0385	-0.0005	0.9902	22.6537
order Bacteroidales	rs2363574	T	C	1	200113663	0.0508055	0.222741	9.93482e-06	0.1008	-0.2359	0.0193201	19.2184
order Bacteroidales	rs4146051	G	A	2	213189994	0.0245661	0.107377	8.76436e-06	0.0713	0.0444	0.533301	19.1025
order Bacteroidales	rs4916508	A	G	3	195936789	0.0105312	0.0466729	8.4711e-06	0.0387	-0.1032	0.00759696	19.6387
order Bacteroidales	rs55773148	G	A	13	70523029	0.0236759	-0.121514	3.89583e-07	0.0848	0.0798	0.3471	26.3378
order Bacteroidales	rs62531359	T	G	8	70916181	0.0149891	0.0655728	9.08657e-06	0.0498	-0.0321	0.5194	19.1353
order Bacteroidales	rs62575403	C	T	9	136493820	0.0311128	0.140055	7.06122e-06	0.096	0.0126	0.896	20.2609
order Bacteroidales	rs72706335	T	C	1	157495438	0.0493458	-0.22241	7.65526e-06	0.1222	-0.1426	0.2432	20.3118
order Bacteroidales	rs73975615	G	A	17	6461200	0.0442633	-0.207018	1.21616e-06	0.2221	0.4058	0.0677595	21.871
order Bacteroidales	rs7631304	G	A	3	89339527	0.0132957	-0.0645771	8.36778e-07	0.0537	0.032	0.551501	23.5871
order Bacteroidales	rs79585701	A	C	8	13110185	0.0149628	0.0646823	9.98596e-06	0.0547	-0.027	0.6218	18.6846
order Bacteroidales	rs929878	T	C	16	74290641	0.012153	0.0548532	4.7338e-06	0.0467	-0.002	0.9651	20.3693
family Streptococcaceae	rs10028567	C	T	4	53657577	0.0190343	-0.0934027	3.72495e-06	0.0587	0.1284	0.0286299	33.3827
family Streptococcaceae	rs11110281	T	C	12	100584014	0.0225943	-0.130554	1.40136e-08	0.0889	-0.0304	0.7323	20.388
family Streptococcaceae	rs16950051	A	G	12	120729505	0.0236973	0.107008	5.33814e-06	0.0775	0.011	0.8866	20.8594
family Streptococcaceae	rs2370083	G	T	14	97526750	0.0184509	-0.0842751	4.25667e-06	0.0783	-0.077	0.3254	25.5266
family Streptococcaceae	rs2952251	G	A	8	10143164	0.0126525	0.0639298	3.72237e-07	0.0498	0.0559	0.2622	22.0684
family Streptococcaceae	rs35344081	G	A	16	991253	0.0129703	0.0609349	2.63846e-06	0.0433	0.0315	0.4665	23.9017
family Streptococcaceae	rs4968759	A	G	17	61363540	0.0111271	-0.0544035	8.91887e-07	0.0382	-0.0316	0.4082	19.6089
family Streptococcaceae	rs57646748	G	A	4	37452858	0.019876	-0.088021	7.88352e-06	0.0987	0.0267	0.7867	20.8052
family Streptococcaceae	rs6806351	T	C	3	132058723	0.0135744	-0.0619209	6.93793e-06	0.0464	-0.0473	0.3078	19.5121
family Streptococcaceae	rs77968078	G	A	1	240441766	0.0224788	-0.0993013	7.93341e-06	0.0798	0.0238	0.765799	19.8364
family Streptococcaceae	rs7916711	A	G	10	28588269	0.021545	0.0959639	6.32732e-06	0.0555	0.0531	0.3385	20.2655
family Streptococcaceae	rs957755	T	G	7	46778653	0.0142702	-0.0642449	7.41515e-06	0.0551	0.0855	0.121	20.2228
family Streptococcaceae	rs9903102	C	A	17	80581123	0.0154096	-0.0693015	4.91802e-06	0.0481	0.0432	0.3695	20.1427
unknown family id.1000005471	rs11779863	G	A	8	15406830	0.0172171	-0.0772768	6.68852e-06	0.0527	-0.0327	0.535	18.1937
unknown family id.1000005471	rs12566890	T	G	1	61850864	0.0241775	-0.103134	8.11204e-06	0.0574	-0.0527	0.358	20.0519
unknown family id.1000005471	rs13100746	C	T	3	165846506	0.0142685	0.0638979	7.28853e-06	0.0384	0.0261	0.497299	22.8043
unknown family id.1000005471	rs17235252	T	C	7	82536037	0.0255463	-0.122002	2.15879e-06	0.0593	-0.0524	0.3763	19.5484
unknown family id.1000005471	rs3932485	C	T	3	184193482	0.0141623	0.0626209	9.92865e-06	0.0391	-0.0788	0.0441398	21.0751
unknown family id.1000005471	rs515984	C	T	10	3521459	0.0190685	0.0875451	6.61363e-06	0.0602	0.0177	0.7683	20.2013
unknown family id.1000005471	rs638542	A	G	1	109845252	0.0157049	0.070592	5.17285e-06	0.0421	0.0105	0.803	22.2037
unknown family id.1000005471	rs74603314	T	C	14	46519718	0.0489701	0.230767	2.27641e-06	0.0979	-0.0119	0.9035	20.0165
unknown family id.1000005471	rs76373661	G	A	3	3773328	0.0202986	0.0908218	5.15941e-06	0.0525	0.009	0.8645	22.3684
unknown family id.1000005471	rs7706512	A	G	5	17443654	0.0138979	-0.0657351	2.27206e-06	0.0382	0.0473	0.2161	19.9799
unknown family id.1000005471	rs7801843	A	G	7	4105705	0.0194509	-0.0869495	9.46891e-06	0.0533	0.0411	0.4406	19.9357
unknown family id.1000005471	rs7853673	A	G	9	116711241	0.0139833	0.0624389	6.73256e-06	0.0383	-0.0661	0.0844909	19.8899
unknown family id.1000005471	rs949341	A	G	11	112386785	0.0147216	-0.0656602	7.73286e-06	0.0428	-0.0396	0.3549	20.9569
genus Ruminiclostridium9	rs10093275	T	C	8	69732887	0.011677	-0.0534595	5.35229e-06	0.0407	-0.0084	0.8368	19.6837
genus Ruminiclostridium9	rs10166469	C	T	2	29829167	0.0120209	0.053336	8.52158e-06	0.0438	0.023	0.5999	20.8587
genus Ruminiclostridium9	rs1612733	T	C	1	107661606	0.0238006	0.108708	4.22435e-06	0.0848	0.0497	0.558	24.3022
genus Ruminiclostridium9	rs17376049	T	C	1	61425267	0.0172114	0.0848534	7.29625e-07	0.0612	0.0567	0.3544	22.6978
genus Ruminiclostridium9	rs2113833	C	T	2	218216801	0.0355009	-0.169146	1.14464e-06	0.1068	0.1051	0.3254	19.4859
genus Ruminiclostridium9	rs3009418	A	C	1	147744468	0.0210123	-0.0927607	8.6902e-06	0.0909	-0.0217	0.8109	26.9663
genus Ruminiclostridium9	rs55793120	T	C	12	47384118	0.0266152	0.13822	1.44338e-07	0.0808	-0.1395	0.0845104	23.5811
genus Ruminiclostridium9	rs56199908	T	C	9	2801371	0.0410444	-0.199327	1.66414e-06	0.0859	-0.0529	0.538	19.679
genus Ruminiclostridium9	rs76724913	T	G	1	24473669	0.0203104	0.0901053	9.60484e-06	0.0649	-0.0127	0.8446	19.4239
family Porphyromonadaceae	rs10762312	A	G	10	71571863	0.0118814	0.052368	8.70362e-06	0.0413	0.0385	0.3512	20.9482
family Porphyromonadaceae	rs10858364	G	T	9	138076081	0.012085	0.055316	4.31062e-06	0.0453	-0.0585	0.197	23.3996
family Porphyromonadaceae	rs17065783	A	G	3	62035586	0.0122235	-0.059133	1.79349e-06	0.0523	-0.0512	0.3282	19.7164
family Porphyromonadaceae	rs1980561	A	G	14	63386516	0.0109284	-0.0485289	8.9454e-06	0.0384	-0.0475	0.2158	19.95
family Porphyromonadaceae	rs35233670	T	C	17	63750903	0.010602	-0.0473576	7.90988e-06	0.0383	0.05	0.1911	19.4895
family Porphyromonadaceae	rs35961441	A	C	1	240929774	0.0207306	0.0915257	8.37394e-06	0.0999	0.0482	0.6296	22.6988
family Porphyromonadaceae	rs6953849	A	G	7	69251692	0.0150724	0.0718149	2.44478e-06	0.0498	-0.0196	0.6934	19.1376
family Porphyromonadaceae	rs7330827	T	C	13	23531802	0.0237355	-0.103842	8.04896e-06	0.0809	-0.0585	0.4693	20.1854
family Porphyromonadaceae	rs864093	A	C	4	149825977	0.0117499	-0.0527939	9.59798e-06	0.0467	0.0736	0.1153	19.8863
family Prevotellaceae	rs12057990	C	T	1	99491816	0.0132268	0.0589878	8.9747e-06	0.0431	0.0363	0.3995	26.0711
family Prevotellaceae	rs12118202	T	C	1	210681370	0.0147265	-0.0751986	5.5423e-07	0.0494	0.0385	0.4362	20.3357
family Prevotellaceae	rs13069367	A	C	3	71801830	0.0119687	-0.0539768	7.39486e-06	0.039	0.017	0.661899	22.249
family Prevotellaceae	rs148376875	T	G	3	170126707	0.0179163	0.084515	2.08027e-06	0.0534	0.0611	0.2524	23.4613
family Prevotellaceae	rs2206482	T	G	20	9771109	0.0117486	-0.0569105	1.30377e-06	0.0391	0.0183	0.6404	20.2148
family Prevotellaceae	rs2278540	G	A	3	32408916	0.0123265	0.0554249	8.43587e-06	0.0398	-0.0128	0.747001	20.4285
family Prevotellaceae	rs34660375	A	G	5	180283881	0.0178291	-0.0805894	7.40321e-06	0.0542	-0.0638	0.239	20.4826
family Prevotellaceae	rs3758087	C	T	8	23714609	0.0124655	-0.0564199	8.60578e-06	0.0428	0.0077	0.8576	24.9775
family Prevotellaceae	rs3860225	A	G	1	111161677	0.0167936	0.083936	5.4968e-07	0.0666	-0.0615	0.3556	26.271
family Prevotellaceae	rs4493272	T	C	2	118910912	0.0118027	-0.0604992	3.02315e-07	0.0383	0.0133	0.728201	21.8366
family Prevotellaceae	rs4685827	T	C	3	4864877	0.0145407	-0.0679529	2.77192e-06	0.0448	-0.0263	0.5575	20.9313
family Prevotellaceae	rs7252711	G	A	19	17460999	0.0161926	0.0740876	5.56583e-06	0.0615	-0.0199	0.7462	19.713
family Prevotellaceae	rs7975087	C	A	12	21404832	0.0135454	-0.0601448	7.59451e-06	0.0503	0.1098	0.0288902	22.4733
family Prevotellaceae	rs912860	A	G	14	33706908	0.0483124	0.229046	9.29929e-07	0.1273	0.0575	0.651799	21.6634
family Prevotellaceae	rs9586501	G	A	13	105075823	0.0127329	0.0592681	2.58988e-06	0.0434	-0.1083	0.0126	27.7616
family Prevotellaceae	rs9958960	G	A	18	63018983	0.0173611	-0.0914807	1.06324e-07	0.053	-0.0345	0.5153	26.7579
family Methanobacteriaceae	rs10202904	G	T	2	125440268	0.0235357	0.121754	3.01432e-07	0.039	0.0357	0.3606	20.2077
family Methanobacteriaceae	rs10424197	A	G	19	46439321	0.0247517	0.111274	9.27897e-06	0.0442	0.0143	0.746799	20.3129
family Methanobacteriaceae	rs4257531	G	A	3	2086167	0.0364959	0.164498	7.44338e-06	0.0627	-0.033	0.5989	20.6661
family Methanobacteriaceae	rs56131665	G	A	5	178175507	0.039298	0.178661	6.17988e-06	0.062	-0.0775	0.211	19.8535
family Methanobacteriaceae	rs6508769	C	T	19	28827760	0.0344519	-0.153519	8.22527e-06	0.054	-0.0548	0.31	23.4794
family Methanobacteriaceae	rs6776814	T	C	3	15053083	0.0411825	-0.199566	1.63061e-06	0.1356	0.0097	0.9428	20.2034
family Methanobacteriaceae	rs73068003	G	T	7	10773932	0.0351803	-0.15814	8.44578e-06	0.0648	-0.0778	0.2297	24.3126
family Methanobacteriaceae	rs73457410	A	G	13	41956181	0.0436695	0.21534	1.40854e-06	0.0778	0.1209	0.1201	21.7144
family Methanobacteriaceae	rs75208022	C	T	12	21338861	0.048763	-0.227245	5.92107e-06	0.0653	-0.0021	0.9747	23.3461
family Methanobacteriaceae	rs894996	C	A	4	104418307	0.0449076	0.216999	1.87556e-06	0.0744	0.0474	0.5243	20.019
family Rikenellaceae	rs10217435	C	T	9	86052655	0.0197506	-0.0883756	6.50759e-06	0.055	0.0975	0.0766196	19.0026
family Rikenellaceae	rs10832801	A	C	11	17589129	0.0122666	-0.0534763	7.50412e-06	0.0427	0.0667	0.1185	26.2147
family Rikenellaceae	rs1939881	G	A	11	95304834	0.0206213	-0.105589	5.64378e-07	0.0819	0.1398	0.0877001	20.2941
family Rikenellaceae	rs2447496	A	G	8	99188924	0.0121904	0.0549203	6.08611e-06	0.0435	0.039	0.3698	20.5227
family Rikenellaceae	rs2833282	G	A	21	32496710	0.0156966	0.0711137	4.31102e-06	0.0534	0.0158	0.768	19.6992
family Rikenellaceae	rs35909684	A	C	8	144465285	0.0191539	-0.0850181	7.09823e-06	0.0731	0.061	0.4042	20.4927
family Rikenellaceae	rs36021379	A	G	21	28515912	0.0144903	-0.0656005	7.19515e-06	0.0524	0.0062	0.9065	23.5104
family Rikenellaceae	rs4264350	T	C	15	71658642	0.0108555	-0.0526393	1.34831e-06	0.0384	0.0364	0.342	20.8415
family Rikenellaceae	rs59663348	G	A	18	4069710	0.0125048	0.0570915	6.12238e-06	0.0444	0.021	0.636099	22.0416
family Rikenellaceae	rs62532512	A	C	9	14158854	0.0107399	0.0504257	2.76427e-06	0.0387	-0.0113	0.770201	19.6662
family Rikenellaceae	rs6744030	C	T	2	174257127	0.0157103	0.0696747	9.31515e-06	0.0469	-0.01	0.8308	23.0189
family Rikenellaceae	rs6837275	A	G	4	187842232	0.011887	0.0570355	1.447e-06	0.042	0.0022	0.9578	21.6988
family Rikenellaceae	rs74474130	T	G	14	90270821	0.0295688	0.137747	3.61377e-06	0.1047	-0.0807	0.4405	21.549
family Rikenellaceae	rs77885767	C	T	14	21548634	0.0336482	-0.156209	2.84695e-06	0.0907	0.184	0.04246	19.7154
family Rikenellaceae	rs9389714	C	T	6	100244667	0.0143416	-0.0636841	8.79063e-06	0.0671	0.0622	0.3536	20.0614
family Rikenellaceae	rs9578457	G	A	13	22867356	0.0315848	-0.141478	3.99448e-06	0.0889	0.0032	0.9713	26.4706
family Rikenellaceae	rs9603208	G	T	13	38044689	0.0159596	0.0821173	1.91801e-07	0.0635	-0.0712	0.2619	20.4816
family Rhodospirillaceae	rs1035406	G	A	5	119372737	0.0250863	-0.11354	5.84454e-06	0.0597	-0.0478	0.4231	21.9203
family Rhodospirillaceae	rs11591293	G	T	10	113419797	0.0158724	0.0743184	2.67147e-06	0.0387	-0.0126	0.7437	19.7068
family Rhodospirillaceae	rs13336560	C	T	16	88554243	0.0158061	-0.0701719	9.17339e-06	0.0391	-0.1103	0.00482103	20.8884
family Rhodospirillaceae	rs1549633	A	C	5	27945645	0.0218634	0.0999312	4.70392e-06	0.0597	0.0011	0.9853	19.3187
family Rhodospirillaceae	rs1923415	A	G	6	89268715	0.0227326	-0.0999238	9.63696e-06	0.0676	-0.02	0.7678	23.5715
family Rhodospirillaceae	rs3754624	C	T	2	225633812	0.0200064	0.0971389	1.71479e-06	0.05	0.044	0.3789	20.8056
family Rhodospirillaceae	rs4278423	T	C	10	2670553	0.0235725	0.107529	3.12018e-06	0.0793	-0.0092	0.9073	21.5539
family Rhodospirillaceae	rs55876211	C	T	3	84471266	0.0196395	-0.0911851	2.86682e-06	0.0439	0.002	0.9642	20.88
family Rhodospirillaceae	rs61933850	G	A	12	73139398	0.0360647	0.164808	7.22587e-06	0.0567	-0.0325	0.5662	19.8884
family Rhodospirillaceae	rs6679026	T	C	1	78619512	0.0251088	0.111984	9.94672e-06	0.0635	-0.0145	0.8188	20.1681
family Rhodospirillaceae	rs7001029	C	T	8	131958403	0.0261324	0.117366	5.34749e-06	0.0666	0.0201	0.7626	20.4117
family Rhodospirillaceae	rs72714493	A	G	1	92206218	0.0180791	0.0816858	7.3492e-06	0.0535	-0.0906	0.0906692	19.8023
family Rhodospirillaceae	rs74354280	C	T	4	134192918	0.0204907	-0.0911896	6.67298e-06	0.0427	-0.0566	0.1849	22.6624
family Rhodospirillaceae	rs76784716	A	G	2	169033340	0.0285767	0.136049	1.48988e-06	0.0606	-0.029	0.6326	26.5183
family Rhodospirillaceae	rs9813022	A	G	3	13726736	0.0163583	-0.0842444	2.53122e-07	0.0395	-0.0414	0.2956	19.8496
family Lachnospiraceae	rs10402491	C	T	19	13425799	0.014851	0.0661701	7.58351e-06	0.0511	-0.0625	0.2216	20.0198
family Lachnospiraceae	rs11139361	C	T	9	72179847	0.0110503	-0.0494463	4.26265e-06	0.0408	-0.0508	0.2128	22.0291
family Lachnospiraceae	rs112040820	A	G	17	80469064	0.0117086	0.0549584	2.41835e-06	0.0437	-0.0268	0.5396	16.9104
family Lachnospiraceae	rs11841382	G	T	13	38004672	0.017462	-0.0718128	9.57767e-06	0.0692	-0.1035	0.1346	22.7266
family Lachnospiraceae	rs11979110	T	C	7	130436459	0.0105069	-0.0500924	1.81844e-06	0.0383	0.019	0.6205	19.9839
family Lachnospiraceae	rs1205443	A	G	20	36876868	0.0112157	0.0501415	7.28836e-06	0.0403	-0.0711	0.07808	20.1525
family Lachnospiraceae	rs12760724	A	C	1	214031969	0.0107934	-0.0484566	7.26742e-06	0.0407	0.0129	0.7515	20.6907
family Lachnospiraceae	rs13005175	G	A	2	232469722	0.0218395	-0.0993483	8.37067e-06	0.0927	-0.0922	0.3198	20.7035
family Lachnospiraceae	rs2159863	A	G	4	10245354	0.0128742	-0.0585831	3.69556e-06	0.0497	-0.0345	0.4883	20.0113
family Lachnospiraceae	rs2910921	C	T	5	32348593	0.035832	-0.160302	8.41977e-06	0.1143	0.0263	0.8178	20.1376
family Lachnospiraceae	rs3127230	C	T	10	103392503	0.0112201	-0.0503537	6.20326e-06	0.0417	0.0574	0.1687	23.5334
family Lachnospiraceae	rs35524804	T	C	9	100113683	0.0125216	-0.0607481	2.44997e-06	0.0466	0.0242	0.6029	20.0057
family Lachnospiraceae	rs7359994	C	T	19	29408858	0.0112482	0.0503142	5.35895e-06	0.0389	-0.0559	0.1508	22.2991
family Lachnospiraceae	rs79086868	T	C	9	133791605	0.0164472	0.0776723	3.01426e-06	0.0635	0.0528	0.4053	20.9682
family Lachnospiraceae	rs959845	T	C	4	186906801	0.0107801	0.0493666	5.16952e-06	0.0394	0.0253	0.5203	26.2783
family Lachnospiraceae	rs9929145	G	A	16	76559184	0.0245233	-0.125721	2.83596e-07	0.0885	0.0064	0.9423	20.3083
family Family XIII	rs10404377	A	C	19	16174657	0.011165	0.0503183	6.99021e-06	0.0393	0.011	0.7792	22.8571
family Family XIII	rs118170811	A	G	10	102366896	0.0317112	0.151619	1.80356e-06	0.1102	0.0319	0.771999	19.5435
family Family XIII	rs12904405	A	G	15	94106719	0.0192688	-0.0851896	7.67414e-06	0.0657	-0.0395	0.5477	21.3133
family Family XIII	rs3098182	T	G	15	50828815	0.011014	-0.0508511	4.04027e-06	0.0382	0.0139	0.716	22.0005
family Family XIII	rs482905	G	T	1	166557202	0.012717	0.0596528	3.72349e-06	0.0442	-0.0475	0.2818	23.6
family Family XIII	rs6501525	A	G	17	70218627	0.0115587	0.0561559	1.23726e-06	0.0405	0.0069	0.8656	20.3725
family Family XIII	rs66753613	G	A	1	39212021	0.0144251	0.0651136	8.08295e-06	0.0496	0.0609	0.219	22.1184
family Family XIII	rs6797051	C	T	3	88995218	0.0171364	-0.0805985	4.89283e-06	0.0654	-0.052	0.4263	21.9275
family Family XIII	rs7514702	T	C	1	186914023	0.0141626	-0.0663236	3.91643e-06	0.0535	0.0195	0.7153	18.8666
family Bifidobacteriaceae	rs10831953	G	A	11	13098051	0.0123746	0.0537537	9.94741e-06	0.0417	0.0167	0.6889	18.0375
family Bifidobacteriaceae	rs12446429	T	C	16	898055	0.019073	0.0810099	8.52884e-06	0.0496	0.0146	0.767701	22.8842
family Bifidobacteriaceae	rs13020688	G	A	2	192878532	0.0122081	0.0584045	1.57373e-06	0.0418	-0.0101	0.8092	85.3605
family Bifidobacteriaceae	rs182549	T	C	2	136616754	0.0126703	-0.11707	5.94155e-20	0.0391	0.0259	0.5068	23.7582
family Bifidobacteriaceae	rs4957061	T	C	5	521096	0.0116907	0.0569873	1.1517e-06	0.0391	-0.0248	0.5265	20.9535
family Bifidobacteriaceae	rs540489	T	G	17	72897722	0.013817	-0.0632518	5.36809e-06	0.0502	-0.0276	0.583001	19.8088
family Bifidobacteriaceae	rs55888705	A	G	4	1517826	0.0120586	0.053673	8.66204e-06	0.0424	0.0848	0.0452898	20.3625
family Bifidobacteriaceae	rs6899771	A	G	6	97406220	0.0202604	-0.0914312	7.27998e-06	0.0636	-0.0556	0.3813	19.5869
family Bifidobacteriaceae	rs7174549	T	C	15	92463303	0.0124655	-0.0551726	6.86784e-06	0.0398	0.0477	0.2314	30.316
family Bifidobacteriaceae	rs7322849	T	C	13	112859829	0.0200996	0.110676	1.74032e-08	0.0667	0.1248	0.0614497	20.4514
family Bifidobacteriaceae	rs73797465	T	G	5	142800289	0.0208421	-0.0942612	4.84953e-06	0.0607	-0.0447	0.4612	21.0723
family Bifidobacteriaceae	rs857444	C	T	6	14617591	0.0120669	0.0553965	3.8249e-06	0.0397	-0.0206	0.6036	20.2378
family Clostridiales vadin	rs10517600	G	T	4	155632958	0.0139364	-0.0626993	6.82763e-06	0.0394	-0.0647	0.1003	20.8796
family Clostridiales vadin	rs10904722	C	T	10	6714424	0.0147123	-0.0672314	5.04836e-06	0.0448	-0.0057	0.8985	22.2044
family Clostridiales vadin	rs118104867	C	T	8	123977538	0.0455098	0.214464	3.43598e-06	0.0758	-0.0777	0.3053	22.062
family Clostridiales vadin	rs13409132	A	G	2	205616346	0.0352154	-0.165419	4.3723e-06	0.1022	-0.043	0.674099	19.9453
family Clostridiales vadin	rs17121075	G	A	14	85856796	0.0172234	0.0769254	7.91425e-06	0.0467	-0.0181	0.6978	21.9946
family Clostridiales vadin	rs2191834	T	G	2	229942951	0.0159136	-0.0746375	2.50196e-06	0.0448	-0.0128	0.7758	26.3767
family Clostridiales vadin	rs28691777	C	T	17	58149405	0.0266996	0.137134	6.95697e-07	0.0932	0.1251	0.1795	19.1427
family Clostridiales vadin	rs34088226	A	G	5	4308946	0.026924	-0.117807	7.66214e-06	0.0823	-0.0247	0.7642	25.3264
family Clostridiales vadin	rs55682560	C	T	15	87392290	0.0261319	-0.131519	4.97038e-07	0.0715	0.1205	0.09192	22.982
family Clostridiales vadin	rs6588624	A	G	1	56849539	0.0138147	0.0662317	1.79287e-06	0.0383	-0.0413	0.2809	21.4431
family Clostridiales vadin	rs66714985	A	C	8	3305122	0.0252447	0.116908	4.85333e-06	0.0634	0.0284	0.6541	21.5339
family Clostridiales vadin	rs7226487	A	G	18	74373125	0.0138701	-0.0643682	3.58286e-06	0.0382	0.0232	0.544	22.4202
family Clostridiales vadin	rs7538034	T	G	1	71391694	0.0165982	-0.078598	2.36706e-06	0.0518	0.0281	0.5876	23.3766
family Clostridiales vadin	rs7725895	A	G	5	142244898	0.0240367	-0.116224	3.94357e-06	0.059	-0.0133	0.822	20.4098
family Clostridiales vadin	rs989682	A	G	3	15564453	0.0155364	0.070194	6.84715e-06	0.0454	0.011	0.8077	20.4562
family Erysipelotrichaceae	rs1074800	G	A	5	3002546	0.010887	-0.0492438	6.14582e-06	0.0388	0.0552	0.1549	22.6298
family Erysipelotrichaceae	rs10781552	C	T	10	133897233	0.0116074	-0.0552212	2.33115e-06	0.0426	-0.0017	0.9681	21.0392
family Erysipelotrichaceae	rs17530232	A	G	13	40385457	0.0224648	0.10305	2.79126e-06	0.0854	0.1346	0.1148	19.7569
family Erysipelotrichaceae	rs1884466	C	T	1	64139196	0.0106939	-0.0475363	9.52708e-06	0.0384	0.0289	0.4526	24.0903
family Erysipelotrichaceae	rs2300774	A	G	3	195793712	0.0106784	-0.0524152	8.95468e-07	0.0384	0.0076	0.8432	19.9399
family Erysipelotrichaceae	rs290833	T	G	1	97457427	0.0111376	-0.0497374	8.02897e-06	0.0384	0.0138	0.719701	23.115
family Erysipelotrichaceae	rs35161940	T	C	17	70327224	0.0167641	-0.0806041	1.8451e-06	0.0622	0.0267	0.667799	20.7202
family Erysipelotrichaceae	rs4078432	T	C	14	48997206	0.0133764	0.0608929	4.23107e-06	0.0508	-0.013	0.7983	19.3826
family Erysipelotrichaceae	rs56970041	T	G	14	80357610	0.0164471	0.0724145	5.40344e-06	0.0796	-0.1074	0.1773	28.3668
family Erysipelotrichaceae	rs62504403	C	T	8	38803551	0.0127883	0.0681159	1.12264e-07	0.0483	-0.0222	0.6461	23.7405
family Erysipelotrichaceae	rs7234058	T	C	18	5830507	0.0194091	-0.0945759	9.12347e-07	0.0663	0.0889	0.18	17.7525
family Erysipelotrichaceae	rs7826267	G	T	8	2954952	0.0199131	0.0839071	9.28453e-06	0.0781	0.0581	0.4568	21.2447
family Erysipelotrichaceae	rs8003149	C	T	14	56156504	0.0116888	0.0538798	4.08479e-06	0.0407	-0.062	0.1274	25.4212
family Family XI	rs10759623	C	T	9	115821485	0.032151	-0.162115	5.78309e-07	0.0459	0.0398	0.3854	22.6924
family Family XI	rs11547158	A	G	7	148921732	0.0372795	-0.177599	2.70222e-06	0.0562	0.0265	0.636499	21.3052
family Family XI	rs17379710	T	C	11	35334668	0.0252125	-0.116383	3.97109e-06	0.0388	-0.066	0.0889406	24.7914
family Family XI	rs2155352	A	G	11	95357209	0.0302319	-0.150538	6.63437e-07	0.0452	0.0426	0.3459	20.0653
family Family XI	rs2156611	T	C	18	43345864	0.0251099	-0.112486	9.42671e-06	0.0382	-0.0307	0.4217	21.7922
family Family XI	rs3733511	A	G	4	119955787	0.0274718	0.128253	3.38556e-06	0.0419	-0.0283	0.5004	21.3827
family Family XI	rs488164	G	T	1	239995451	0.025516	-0.117998	4.79789e-06	0.04	-0.0457	0.2527	21.8916
family Family XI	rs697771	A	G	16	54115200	0.0251491	-0.117677	3.19374e-06	0.0384	0.036	0.3494	21.3027
family Peptostreptococcaceae	rs10805326	A	G	4	14324623	0.012276	-0.0566637	4.03395e-06	0.0421	0.0188	0.6546	24.0249
family Peptostreptococcaceae	rs117020988	C	T	7	46710977	0.0372126	0.182411	1.02795e-06	0.071	-0.2184	0.002083	24.2568
family Peptostreptococcaceae	rs12377846	C	A	9	16786784	0.0511627	-0.252	7.26256e-07	0.1134	0.1317	0.2455	20.6101
family Peptostreptococcaceae	rs12986312	T	G	19	17414138	0.0125947	0.0571818	5.76713e-06	0.0417	-0.0273	0.5126	19.9927
family Peptostreptococcaceae	rs1467258	G	A	17	38216487	0.0162321	0.072584	7.89805e-06	0.0493	0.0598	0.2255	21.8387
family Peptostreptococcaceae	rs1520207	T	C	3	151781175	0.0112476	-0.0525658	3.16548e-06	0.0383	-0.0439	0.252	25.5917
family Peptostreptococcaceae	rs4692811	C	T	4	171180190	0.0126913	0.0642075	4.21124e-07	0.0405	-0.0185	0.6474	20.3463
family Peptostreptococcaceae	rs59865771	C	T	16	89246670	0.0127192	-0.0573764	7.69024e-06	0.0403	0.0298	0.4603	32.4905
family Peptostreptococcaceae	rs61841503	G	A	10	17019559	0.0161331	0.0919658	9.80122e-09	0.0568	0.0619	0.2756	20.727
family Peptostreptococcaceae	rs6721459	G	A	2	67852836	0.0111975	-0.0509823	5.07762e-06	0.0389	0.0046	0.9062	21.6487
family Peptostreptococcaceae	rs76982728	T	C	7	44312824	0.0266923	0.124203	3.24056e-06	0.1322	-0.083	0.5303	18.8747
family Peptostreptococcaceae	rs77540684	T	G	10	14650535	0.0245638	0.106725	8.13711e-06	0.0651	-0.0152	0.815	23.5557
family Peptostreptococcaceae	rs9573937	A	G	13	77351196	0.0142907	-0.0693637	1.70589e-06	0.0515	0.02	0.6983	21.5584
family Pasteurellaceae	rs10965428	C	A	9	22718481	0.0258219	-0.119902	4.29151e-06	0.0828	0.1386	0.0941391	19.7504
family Pasteurellaceae	rs111582866	G	A	16	48742489	0.0256403	-0.113957	7.06627e-06	0.0683	0.023	0.736801	19.3822
family Pasteurellaceae	rs12050685	A	G	15	73477482	0.015239	-0.0670948	9.18523e-06	0.0424	0.0082	0.8458	19.0247
family Pasteurellaceae	rs16970009	A	G	17	32862601	0.0429572	0.187381	7.31526e-06	0.1347	0.3132	0.0200798	21.4526
family Pasteurellaceae	rs35510	A	G	12	115493337	0.0264958	0.122729	4.01578e-06	0.0953	-0.1015	0.2868	21.1528
family Pasteurellaceae	rs4822728	T	C	22	26891808	0.0149032	0.0685479	4.71846e-06	0.0382	0.0208	0.5864	19.8751
family Pasteurellaceae	rs6972479	A	G	7	116918060	0.0175366	-0.0781862	7.74819e-06	0.0475	0.004	0.9328	21.305
family Pasteurellaceae	rs72756943	G	A	5	26531908	0.0303029	0.13988	3.3522e-06	0.0775	-0.042	0.5881	21.089
family Pasteurellaceae	rs73139353	A	C	3	97972214	0.0484634	-0.222573	8.71325e-06	0.0679	-0.0293	0.6664	23.5567
family Pasteurellaceae	rs76022354	C	T	10	94306385	0.0500406	0.24289	1.82856e-06	0.0878	-0.0386	0.6601	23.412
family Pasteurellaceae	rs78909003	T	C	9	105650242	0.0498372	-0.241159	2.04894e-06	0.0843	0.003	0.9713	26.9169
family Pasteurellaceae	rs9382510	C	T	6	55448491	0.0169965	-0.0881865	2.476e-07	0.0434	-0.0623	0.151	18.4943
family Pasteurellaceae	rs9895850	T	C	17	64535013	0.041017	-0.176406	9.0826e-06	0.0937	-0.0977	0.2969	20.2061
family Pasteurellaceae	rs9938097	C	T	16	84977389	0.0158024	0.0710386	8.22602e-06	0.0393	0.0641	0.1032	19.9291
family Bacteroidales S24 7group	rs10872669	G	A	6	151515172	0.0275665	0.123071	9.49008e-06	0.067	-0.046	0.4924	22.6022
family Bacteroidales S24 7group	rs12748533	G	T	1	242767252	0.0172701	-0.0821108	2.59018e-06	0.0424	0.0103	0.8081	25.757
family Bacteroidales S24 7group	rs17043785	T	C	2	53139362	0.0347133	-0.176187	5.11835e-07	0.0676	0.0447	0.508401	22.3409
family Bacteroidales S24 7group	rs1850003	A	G	15	47340971	0.0177806	0.084048	2.4053e-06	0.0453	-0.0478	0.291	20.2468
family Bacteroidales S24 7group	rs61508842	T	C	3	158653545	0.0272389	0.122574	7.82781e-06	0.0679	0.0433	0.5239	26.0964
family Bacteroidales S24 7group	rs738193	T	C	22	25943322	0.0165856	0.0847328	3.82164e-07	0.04	0.0339	0.3967	19.6255
family Bacteroidales S24 7group	rs78609301	A	G	6	63236747	0.0195709	-0.0867065	7.093e-06	0.0418	0.0822	0.0493799	27.0795
family Bacteroidales S24 7group	rs941000	T	C	7	90714667	0.0163382	-0.0850266	3.15559e-07	0.0398	-0.0739	0.0636107	20.1942
family Clostridiaceae	rs10875374	T	C	1	101804809	0.0119436	0.0536759	8.09823e-06	0.0383	-0.008	0.8334	21.2092
family Clostridiaceae	rs12186080	G	A	3	132596627	0.016246	0.0748236	5.33962e-06	0.0516	-0.0625	0.2258	20.6243
family Clostridiaceae	rs12341505	G	A	9	136710881	0.0179338	0.0814503	4.54485e-06	0.0656	0.0018	0.9786	21.4285
family Clostridiaceae	rs2795528	G	A	10	43270264	0.0390911	-0.180969	3.80627e-06	0.0834	-0.0729	0.3825	20.6652
family Clostridiaceae	rs2817172	C	T	1	3041519	0.012392	0.0563367	5.27024e-06	0.0392	-0.0462	0.2376	19.3284
family Clostridiaceae	rs4723021	T	C	7	30934659	0.0241944	-0.106376	7.42147e-06	0.076	-0.0409	0.589899	19.0399
family Clostridiaceae	rs550843	T	C	6	165722832	0.0168383	-0.0734787	7.0912e-06	0.0429	0.0195	0.649201	19.8008
family Clostridiaceae	rs56188186	A	G	16	87710690	0.0217471	0.0967773	8.24442e-06	0.0899	-0.0884	0.3257	20.4402
family Clostridiaceae	rs62397761	A	G	6	48093014	0.0136198	0.0615805	9.07716e-06	0.0409	0.0372	0.3633	20.0575
family Clostridiaceae	rs881532	G	A	22	47806774	0.0119011	0.0533035	7.8966e-06	0.0382	0.0385	0.3128	19.4679
family Enterobacteriaceae	rs11026530	T	C	11	22379097	0.0186379	0.0822408	9.42692e-06	0.0539	-0.0249	0.6448	21.3345
family Enterobacteriaceae	rs2374342	C	A	2	42133542	0.0126195	0.0582927	4.51617e-06	0.0389	-0.0056	0.8847	19.6503
family Enterobacteriaceae	rs35673018	G	A	16	54327745	0.0202934	0.0899642	7.63115e-06	0.0667	-0.0032	0.9617	19.7251
family Enterobacteriaceae	rs504442	T	G	18	55145547	0.0189479	0.084159	5.17095e-06	0.0627	-0.064	0.3072	21.7392
family Enterobacteriaceae	rs62210023	A	G	20	55340092	0.0130125	0.0606754	3.13163e-06	0.0402	-0.0197	0.6243	24.7884
family Enterobacteriaceae	rs78143293	A	G	18	57672335	0.0170415	-0.0848521	1.19564e-06	0.0584	-0.0186	0.749601	19.6118
family Enterobacteriaceae	rs79757635	C	A	13	110840418	0.0171286	0.0758597	9.31859e-06	0.0567	0.0963	0.08931	24.8302
unknown family id.1000001214	rs11150282	T	C	16	80493705	0.0197127	0.098235	7.36055e-07	0.0398	0.0899	0.0239502	20.4434
unknown family id.1000001214	rs113884518	T	C	9	24648997	0.0455376	-0.20591	7.7398e-06	0.124	0.1495	0.2279	20.4315
unknown family id.1000001214	rs28678345	T	C	17	53906328	0.0471377	0.213083	8.05954e-06	0.0897	-0.0125	0.8889	20.4842
unknown family id.1000001214	rs367480	A	G	11	2937631	0.0185948	0.0841649	7.52419e-06	0.04	-0.0162	0.6859	23.8232
unknown family id.1000001214	rs4129395	G	A	9	115975389	0.0185253	0.0904264	1.21742e-06	0.0382	-0.0179	0.6402	19.7223
unknown family id.1000001214	rs789069	A	C	18	1008278	0.0234459	-0.10413	6.5001e-06	0.0548	0.0258	0.6372	21.4626
unknown family id.1000001214	rs79790072	T	C	15	100747683	0.0488017	0.226103	3.5381e-06	0.1106	-0.0049	0.9648	19.5999
unknown family id.1000001214	rs8028558	A	G	15	62055753	0.0188504	0.08346	9.78228e-06	0.0398	-0.0305	0.4431	30.061
unknown family id.1000001214	rs9864379	T	C	3	14306949	0.0292752	-0.160521	4.65876e-08	0.054	0.048	0.374	23.0558
family Veillonellaceae	rs111810795	C	T	14	102897930	0.0180573	-0.0867108	1.72926e-06	0.0644	0.0809	0.2088	22.1566
family Veillonellaceae	rs114889439	A	G	13	61597625	0.0539169	-0.253809	6.19028e-06	0.1051	-0.0793	0.4508	19.5729
family Veillonellaceae	rs11700976	C	A	21	35576123	0.0113763	0.0503337	9.2538e-06	0.0384	-0.0136	0.7228	21.0067
family Veillonellaceae	rs12186441	G	A	5	132646303	0.0453999	0.208096	4.52856e-06	0.0954	0.1123	0.239	22.0898
family Veillonellaceae	rs12668619	A	G	7	21637810	0.0117654	0.055301	2.57365e-06	0.0408	-0.0177	0.6643	27.147
family Veillonellaceae	rs12741784	C	T	1	50088819	0.0119266	-0.0621452	1.28493e-07	0.0439	-0.0465	0.2886	21.0136
family Veillonellaceae	rs1442060	A	G	4	46366067	0.0112125	0.0514024	4.50671e-06	0.0387	-0.0104	0.7871	20.1442
family Veillonellaceae	rs1693340	T	C	18	30208691	0.018245	0.0818934	9.25273e-06	0.074	-0.0089	0.9045	21.0193
family Veillonellaceae	rs2175069	G	A	4	23317124	0.0114886	0.0526752	4.63554e-06	0.0396	-0.0156	0.6931	19.9575
family Veillonellaceae	rs2561116	T	G	5	38348199	0.0187159	-0.083617	7.88515e-06	0.0815	-0.0568	0.4855	20.3842
family Veillonellaceae	rs2585520	G	T	13	78785141	0.0200428	-0.0904972	5.26926e-06	0.0998	-0.0203	0.8388	19.6468
family Veillonellaceae	rs4263802	A	G	8	138319508	0.0114921	-0.050942	7.45006e-06	0.0406	-0.0177	0.6627	21.5762
family Veillonellaceae	rs4461038	G	A	15	78546996	0.0119467	0.0554965	3.73474e-06	0.042	-0.0767	0.0681193	20.9877
family Veillonellaceae	rs4797169	T	C	18	462180	0.0128297	0.0587799	4.49345e-06	0.045	0.0534	0.2358	18.987
family Veillonellaceae	rs61264131	A	C	6	139188534	0.0464388	0.202367	6.74544e-06	0.0646	0.0394	0.542099	20.4191
family Veillonellaceae	rs6692542	G	A	1	244391618	0.0118254	-0.0534397	8.67981e-06	0.0403	0.0961	0.0171902	20.295
family Veillonellaceae	rs6909981	C	T	6	75534152	0.0141765	-0.0638696	5.47621e-06	0.0585	-0.0285	0.6259	23.6427
family Veillonellaceae	rs79535861	A	C	13	38326692	0.0207016	0.100666	1.57688e-06	0.0665	-0.0372	0.5761	20.2046
family Veillonellaceae	rs9345168	A	C	6	92380922	0.0113253	-0.0509102	8.48887e-06	0.0385	-0.0245	0.5243	21.2522
family Verrucomicrobiaceae	rs111862613	T	C	12	130309670	0.0196746	0.0907065	3.7313e-06	0.0513	0.037	0.4705	22.4904
family Verrucomicrobiaceae	rs117107102	A	G	18	49473635	0.0431572	0.204683	2.91823e-06	0.0894	0.0227	0.8	24.9242
family Verrucomicrobiaceae	rs11729256	T	C	4	95027272	0.0150177	0.0749798	6.73085e-07	0.0508	0.072	0.1562	22.3502
family Verrucomicrobiaceae	rs12908520	G	A	15	97570657	0.0130946	0.0619104	2.15139e-06	0.0386	0.0249	0.5196	22.7782
family Verrucomicrobiaceae	rs2602429	T	C	16	81063149	0.0156195	-0.0745516	2.69942e-06	0.0437	-0.0065	0.8821	21.696
family Verrucomicrobiaceae	rs4242783	A	G	10	5064327	0.0147694	-0.0687992	2.75442e-06	0.0427	0.0595	0.1636	22.7718
family Verrucomicrobiaceae	rs4936098	G	A	11	130280667	0.0135928	-0.0648691	1.1293e-06	0.0401	-0.038	0.3439	20.4559
family Verrucomicrobiaceae	rs61779207	G	A	1	41074472	0.0167762	-0.0758811	6.63025e-06	0.0462	-0.0033	0.9427	22.4885
family Verrucomicrobiaceae	rs74542928	T	C	4	100544188	0.0236422	0.112124	1.64611e-06	0.0893	-0.0414	0.643101	22.9156
family Verrucomicrobiaceae	rs9349825	A	G	6	56341481	0.0147128	-0.0704354	2.51287e-06	0.0489	-0.0969	0.0476201	19.2932
family Verrucomicrobiaceae	rs941682	G	A	20	31867840	0.0143767	-0.0631526	9.5812e-06	0.0428	-0.0593	0.166	20.9487
family Oxalobacteraceae	rs111966731	T	C	15	93941937	0.0445746	0.204031	4.56321e-06	0.0681	-0.0631	0.354	21.7421
family Oxalobacteraceae	rs11246212	C	T	11	610277	0.0291797	-0.13607	4.50837e-06	0.0552	-0.121	0.0284997	19.4055
family Oxalobacteraceae	rs12002250	A	C	9	19682558	0.044523	0.196145	5.53197e-06	0.095	0.0174	0.8546	24.7102
family Oxalobacteraceae	rs1569853	T	C	6	38550301	0.0281704	-0.140043	7.45178e-07	0.0586	0.0369	0.5292	19.3849
family Oxalobacteraceae	rs17138946	G	T	16	5984558	0.0430248	-0.189444	8.09003e-06	0.0763	0.0184	0.8097	20.7399
family Oxalobacteraceae	rs36057338	G	T	4	189935314	0.0398742	0.181604	6.25792e-06	0.1062	0.0264	0.8037	29.8079
family Oxalobacteraceae	rs4428215	G	A	3	171947435	0.0230053	0.12561	4.87933e-08	0.0439	-0.004	0.9281	19.861
family Oxalobacteraceae	rs561239	A	G	12	18793583	0.0236769	0.105525	7.19383e-06	0.0472	-0.0367	0.437	24.055
family Oxalobacteraceae	rs6000536	C	T	22	37421469	0.0241355	-0.118383	7.3872e-07	0.0511	-0.0162	0.7515	20.5283
family Oxalobacteraceae	rs62435498	C	A	7	1794263	0.0400608	0.181521	7.4583e-06	0.0633	0.0121	0.8491	27.7168
family Oxalobacteraceae	rs736744	T	C	9	87514407	0.0200648	-0.105642	1.49417e-07	0.0386	-0.0668	0.0834104	20.9715
family Oxalobacteraceae	rs7993559	A	C	13	23443627	0.0201114	-0.0921059	5.03733e-06	0.0389	0.0385	0.3226	19.5942
family Oxalobacteraceae	rs80330081	A	C	4	67427392	0.0423688	-0.18756	6.64003e-06	0.0625	-0.0421	0.500299	21.1487
family Oxalobacteraceae	rs934049	G	A	2	16056779	0.0238636	0.109751	4.21143e-06	0.0471	-0.0391	0.4065	20.4079
family Alcaligenaceae	rs112135816	T	G	9	82485327	0.0171554	-0.0775052	5.27667e-06	0.0802	-0.041	0.609101	20.947
family Alcaligenaceae	rs1153990	A	G	5	104233461	0.0128306	-0.058727	5.96788e-06	0.0413	-0.068	0.1	19.6827
family Alcaligenaceae	rs147968	C	T	16	85945839	0.0110321	0.0489475	9.12704e-06	0.0383	0.0655	0.0870402	20.0299
family Alcaligenaceae	rs28480294	C	T	15	71522509	0.0115503	0.0516967	6.60602e-06	0.0402	0.0038	0.9255	23.4632
family Alcaligenaceae	rs4033856	T	C	4	45642485	0.0168931	-0.081834	1.02903e-06	0.068	-0.0179	0.792801	26.2173
family Alcaligenaceae	rs62191117	A	G	2	239900775	0.0133636	0.0684302	2.75943e-07	0.0474	-0.0551	0.2448	21.4926
family Alcaligenaceae	rs62395635	T	C	5	173497796	0.0238514	0.110583	3.34696e-06	0.0798	-0.0353	0.658701	21.1238
family Alcaligenaceae	rs6969323	A	C	7	104214487	0.0129137	-0.0593564	3.8858e-06	0.0462	-0.0061	0.8952	19.5886
family Alcaligenaceae	rs74776516	T	G	11	20763367	0.0213287	-0.0944052	6.85046e-06	0.0769	-0.0802	0.2971	22.2914
family Alcaligenaceae	rs7638039	T	C	3	70588939	0.0127779	0.0603335	2.70477e-06	0.0444	-0.0393	0.3766	26.5999
family Alcaligenaceae	rs9537886	A	C	13	58545246	0.0110683	-0.0570888	2.35109e-07	0.0385	-0.0128	0.7406	21.4059
family Desulfovibrionaceae	rs112381107	C	T	9	15271933	0.0456962	0.211435	2.81877e-06	0.0809	0.1629	0.0439896	22.385
family Desulfovibrionaceae	rs11599763	C	T	10	11855599	0.0117493	0.0555931	2.49701e-06	0.0392	0.0107	0.784099	22.3103
family Desulfovibrionaceae	rs17791387	A	G	9	81834426	0.0154381	-0.0729251	2.09677e-06	0.0653	0.001	0.9882	20.2917
family Desulfovibrionaceae	rs2692012	G	A	1	203994218	0.0253568	-0.114231	1.5639e-06	0.0841	0.0774	0.3577	21.1542
family Desulfovibrionaceae	rs2838334	G	A	21	45064961	0.012423	0.0571419	3.82375e-06	0.0401	0.0398	0.3209	20.6323
family Desulfovibrionaceae	rs3935584	C	T	2	233929283	0.0115757	-0.0525838	6.78141e-06	0.0384	0.0718	0.0617405	21.9422
family Desulfovibrionaceae	rs4506934	C	T	17	2856662	0.020138	-0.0943381	3.16046e-06	0.0594	-0.0142	0.8116	25.2492
family Desulfovibrionaceae	rs6058181	C	T	20	33694801	0.0166111	0.0834742	2.69911e-07	0.0519	-0.0218	0.6745	20.3043
family Desulfovibrionaceae	rs72647048	T	C	8	57865378	0.017089	-0.0770089	9.60882e-06	0.0605	-0.0384	0.524901	21.1387
family Desulfovibrionaceae	rs9928243	C	A	16	71541641	0.0117819	-0.0541732	4.48477e-06	0.0384	0.0031	0.9364	21.5226
family Coriobacteriaceae	rs11250875	T	C	10	1922731	0.0130939	0.06075	4.82848e-06	0.0465	0.0158	0.7349	19.3911
family Coriobacteriaceae	rs11656361	A	C	17	8121332	0.017553	0.0773006	8.0201e-06	0.0498	-0.0136	0.785301	19.8617
family Coriobacteriaceae	rs12974142	G	A	19	52895166	0.0177205	0.0789796	8.51236e-06	0.0747	0.0473	0.5264	20.0689
family Coriobacteriaceae	rs13307134	T	C	7	105084680	0.0126265	-0.0565686	7.79938e-06	0.0513	-0.0534	0.298	19.6789
family Coriobacteriaceae	rs1397793	A	G	5	90471451	0.0112446	0.0498855	9.77372e-06	0.0421	-0.044	0.2962	20.6494
family Coriobacteriaceae	rs1816223	G	A	12	11494021	0.0129006	0.0586265	4.84117e-06	0.0478	0.0505	0.2901	22.6265
family Coriobacteriaceae	rs240104	T	C	1	176571431	0.0126849	-0.0603429	1.51604e-06	0.0428	-0.0048	0.9115	20.269
family Coriobacteriaceae	rs2442778	A	G	3	11654412	0.0258545	0.116408	9.02693e-06	0.0865	0.0175	0.8399	19.563
family Coriobacteriaceae	rs3025411	A	G	9	136512906	0.0209468	0.0926543	8.26913e-06	0.0629	-0.123	0.0505603	21.5913
family Coriobacteriaceae	rs34739816	G	T	17	37376685	0.0207666	0.0965017	3.88356e-06	0.0821	-0.0889	0.2789	21.4834
family Coriobacteriaceae	rs67561917	A	G	20	62072077	0.0154113	-0.0714367	5.39126e-06	0.0496	0.0041	0.9335	24.9533
family Coriobacteriaceae	rs719099	A	G	10	65799217	0.0155815	0.0778402	5.43313e-07	0.0643	-0.0417	0.5163	20.3251
family Coriobacteriaceae	rs8010111	A	G	14	39660509	0.0229286	0.103377	6.8962e-06	0.0694	-0.0277	0.6898	25.4008
unknown family id.1000006161	rs11251024	G	A	10	2095726	0.0206737	0.104201	6.62796e-07	0.0434	-0.0134	0.756901	22.4292
unknown family id.1000006161	rs11606187	A	G	11	91589600	0.0326288	-0.154539	3.30583e-06	0.0548	-0.0004	0.9948	21.3078
unknown family id.1000006161	rs13385922	T	C	2	234081324	0.0201348	0.0929494	3.96826e-06	0.0402	0.0364	0.3647	20.2907
unknown family id.1000006161	rs166849	A	G	2	200778866	0.0202239	-0.0911053	7.73891e-06	0.0388	0.0652	0.0928004	26.3443
unknown family id.1000006161	rs2172426	T	C	8	18229020	0.0198947	0.10212	3.17424e-07	0.0391	-0.0314	0.4222	22.2277
unknown family id.1000006161	rs267959	G	A	5	10737802	0.0209676	-0.0988612	2.61993e-06	0.0427	0.0569	0.1822	21.6427
unknown family id.1000006161	rs4383094	C	T	15	81694972	0.0320662	-0.149188	4.28134e-06	0.0552	0.0204	0.7122	26.4568
unknown family id.1000006161	rs60583455	T	C	7	1321768	0.021177	0.108934	2.59579e-07	0.04	-0.0151	0.705	20.2529
unknown family id.1000006161	rs60775321	T	C	15	97318671	0.0213842	-0.0962425	7.10461e-06	0.0423	0.0304	0.473	21.6846
unknown family id.1000006161	rs72671304	T	C	14	39425971	0.0370028	0.172322	3.79577e-06	0.0729	0.1079	0.1389	22.501
unknown family id.1000006161	rs7911787	G	T	10	98619568	0.0470232	-0.223071	3.38821e-06	0.1086	0.2117	0.0513299	20.4467
unknown family id.1000006161	rs8126061	T	C	20	3405239	0.0351904	-0.159135	7.36326e-06	0.0578	-0.0358	0.535601	20.6217
unknown family id.1000006161	rs9542068	T	C	13	70306831	0.0218149	0.0990709	6.52334e-06	0.0406	0.0256	0.528	22.6829
family Defluviitaleaceae	rs112893842	T	C	9	8786663	0.0232545	0.110761	2.7503e-06	0.067	-0.0254	0.7047	23.0385
family Defluviitaleaceae	rs1582238	C	T	1	118723685	0.0167061	-0.0801923	1.692e-06	0.0399	0.0388	0.3304	21.1261
family Defluviitaleaceae	rs17051335	C	T	4	122202910	0.0292201	-0.134314	4.58121e-06	0.0633	-0.0364	0.5654	20.1052
family Defluviitaleaceae	rs1908593	T	C	18	59026148	0.0156601	0.070223	7.85905e-06	0.0389	0.0014	0.9703	20.6095
family Defluviitaleaceae	rs4344384	T	G	10	66407366	0.0156121	-0.0708803	5.86017e-06	0.0383	-0.0094	0.8054	24.5941
family Defluviitaleaceae	rs4677103	A	G	3	72207794	0.0197033	0.0977203	9.42193e-07	0.0504	0.0606	0.2294	18.2903
family Defluviitaleaceae	rs540220	C	T	9	93331308	0.0289814	0.123954	9.48135e-06	0.067	-0.0023	0.9727	24.0095
family Defluviitaleaceae	rs55658617	T	C	21	41811003	0.0361844	0.177314	1.40608e-06	0.1033	0.0576	0.576901	26.0444
family Defluviitaleaceae	rs72731813	C	T	4	147414743	0.0293415	-0.149751	2.75778e-07	0.089	0.1132	0.2034	21.5511
family Defluviitaleaceae	rs9608282	T	G	22	24804081	0.0299429	0.139014	4.60829e-06	0.1066	-0.0562	0.598	21.9661
family Defluviitaleaceae	rs9725395	A	G	1	85205632	0.0295185	-0.138357	3.41374e-06	0.0604	-0.0274	0.6501	25.1716
family Bacteroidaceae	rs11585893	A	G	1	10644351	0.0147633	-0.0740746	1.79511e-06	0.0449	0.0141	0.7543	20.362
family Bacteroidaceae	rs13207588	A	G	6	41519430	0.0131195	-0.059205	7.48497e-06	0.0488	-0.0771	0.1142	20.0372
family Bacteroidaceae	rs1340391	T	C	1	102960989	0.0132244	-0.0592004	6.73008e-06	0.0558	0.008	0.886	22.191
family Bacteroidaceae	rs17619981	T	G	19	24342250	0.0187002	0.0880978	2.68683e-06	0.0559	0.0169	0.7626	21.7766
family Bacteroidaceae	rs2023437	T	C	14	22045949	0.0167634	-0.0782325	5.01822e-06	0.0582	0.0439	0.4511	24.3995
family Bacteroidaceae	rs66474973	G	T	20	58614443	0.0164479	0.0812515	6.80973e-07	0.0629	-0.0526	0.4035	20.6415
family Bacteroidaceae	rs66710942	T	C	3	77215327	0.0107412	-0.0488038	5.8626e-06	0.0383	0.0086	0.8213	26.1796
family Bacteroidaceae	rs6795673	C	T	3	10593224	0.0105251	0.0538565	3.37909e-07	0.0382	0.0293	0.4429	21.9093
family Bacteroidaceae	rs9507307	C	T	13	24913678	0.0129128	0.0604456	2.12711e-06	0.0446	0.0026	0.9532	20.9671
family Victivallaceae	rs11671100	A	C	19	711637	0.0349472	-0.160034	4.08037e-06	0.0479	0.0051	0.915	24.5384
family Victivallaceae	rs11764871	G	T	7	146808977	0.025656	0.127099	7.4929e-07	0.0416	-0.0315	0.4495	23.3457
family Victivallaceae	rs2944282	T	C	7	57589803	0.0257026	-0.124197	1.56603e-06	0.0426	0.0056	0.895	19.9599
family Victivallaceae	rs34962571	A	C	12	131103256	0.0418412	-0.186945	6.24827e-06	0.0636	0.0029	0.9634	28.086
family Victivallaceae	rs4396289	C	T	11	9316730	0.0288525	-0.152918	1.53784e-07	0.057	-0.0405	0.477	23.5184
family Victivallaceae	rs61702987	T	C	2	31211657	0.0300007	0.145501	3.07921e-06	0.0615	-0.026	0.6725	25.9498
family Victivallaceae	rs62570196	C	T	9	111086170	0.0483077	-0.246101	2.69855e-07	0.0959	0.0076	0.9371	23.2121
family Victivallaceae	rs6545794	A	G	2	60484909	0.0410495	-0.197786	5.97008e-07	0.059	0.0122	0.8367	21.4371
family Victivallaceae	rs67832247	C	T	2	2649472	0.0266695	-0.123489	3.23802e-06	0.0414	0.0771	0.0621398	21.8837
family Victivallaceae	rs7077363	G	A	10	95286954	0.0318366	0.148942	2.83374e-06	0.0518	-0.0152	0.7698	20.0763
family Victivallaceae	rs7314815	G	A	12	102525047	0.0225594	0.101088	6.40088e-06	0.0385	-0.0338	0.3799	19.8065
family Victivallaceae	rs7627405	C	T	3	9968555	0.0301427	-0.134158	8.19426e-06	0.0484	-0.0084	0.8625	22.033
family Peptococcaceae	rs117452796	A	G	9	9423378	0.0549569	-0.257982	3.15297e-06	0.1091	-0.0324	0.766399	20.7848
family Peptococcaceae	rs12144792	C	T	1	27418225	0.0141246	0.064399	5.82237e-06	0.0395	0.022	0.5781	24.0276
family Peptococcaceae	rs12634826	T	G	3	182984048	0.0150931	-0.0739885	1.01109e-06	0.0401	0.0066	0.8688	23.4985
family Peptococcaceae	rs12992764	T	G	2	188895743	0.0141137	0.0684213	1.46157e-06	0.0389	-0.016	0.681	21.9535
family Peptococcaceae	rs150600492	A	C	10	129175962	0.0289757	0.135774	2.31308e-06	0.0826	0.059	0.4747	24.4448
family Peptococcaceae	rs35703006	G	T	8	28614217	0.0164355	0.0812655	4.94778e-07	0.0445	-0.059	0.1851	23.9871
family Peptococcaceae	rs4990837	G	A	8	3580757	0.0185869	-0.0910387	1.74193e-06	0.0485	-0.0041	0.932	21.7087
family Peptococcaceae	rs75430375	C	T	5	89252884	0.0317498	-0.147941	3.40847e-06	0.0917	-0.0659	0.4727	22.4205
family Peptococcaceae	rs75898026	A	G	13	113561082	0.0173541	-0.0821779	2.02209e-06	0.0471	0.0637	0.1763	19.0601
family Lactobacillaceae	rs1530559	G	A	2	135755629	0.0176921	0.0772453	9.6525e-06	0.0387	-0.0112	0.771699	25.9654
family Lactobacillaceae	rs16861661	G	A	1	18501459	0.0379293	-0.193287	2.70128e-07	0.0775	-0.0637	0.4106	20.3761
family Lactobacillaceae	rs62314653	C	A	4	109896462	0.0392269	0.177082	6.59189e-06	0.0817	0.0651	0.4256	20.3204
family Lactobacillaceae	rs74599091	A	G	1	179720669	0.0425039	0.191613	7.6952e-06	0.1417	0.1243	0.3803	21.5669
family Lactobacillaceae	rs768253	T	G	8	69010103	0.0170604	-0.0792344	3.60761e-06	0.0384	-0.0291	0.449	21.4177
family Lactobacillaceae	rs77478751	A	G	3	173151665	0.0473566	-0.219178	5.9595e-06	0.0596	0.0418	0.4838	24.5515
family Lactobacillaceae	rs921925	A	C	19	6928017	0.0201687	0.0999419	5.77192e-07	0.0467	-0.0027	0.9536	19.7714
family Lactobacillaceae	rs9345899	A	G	6	67559323	0.0278946	-0.124042	9.44583e-06	0.0625	0.0344	0.5823	21.3104
family Acidaminococcaceae	rs262812	T	C	6	158647999	0.0142257	-0.065675	3.24908e-06	0.0418	-0.0543	0.1943	22.3119
family Acidaminococcaceae	rs2933324	G	A	9	107117653	0.0140257	0.0662557	2.23676e-06	0.0456	-0.0267	0.5587	20.9721
family Acidaminococcaceae	rs45497800	T	C	20	61991833	0.0257351	-0.117863	5.86422e-06	0.0548	0.0863	0.1154	22.5297
family Acidaminococcaceae	rs6589457	G	A	11	114701288	0.0349516	-0.165911	2.3151e-06	0.0878	0.0664	0.4493	22.1371
family Acidaminococcaceae	rs6923842	T	C	6	5723181	0.0169192	-0.0796106	2.21304e-06	0.0602	-0.0694	0.2493	20.0184
family Acidaminococcaceae	rs74540770	G	A	3	186553389	0.0243533	-0.108969	7.0881e-06	0.0705	0.001	0.9892	19.7754
family Acidaminococcaceae	rs78702810	T	C	3	18462531	0.0323244	-0.143755	9.16474e-06	0.0628	0.088	0.1611	19.7754
phylum Actinobacteria	rs11766971	C	T	7	155002747	0.010646	-0.0476376	9.39918e-06	0.0384	0.0398	0.3	20.0201
phylum Actinobacteria	rs12528285	C	T	6	92775210	0.0180784	0.0809469	5.68787e-06	0.0613	0.0402	0.5121	20.0456
phylum Actinobacteria	rs13192624	T	C	6	113129609	0.0117742	-0.0522862	9.32567e-06	0.0446	-0.0794	0.0753408	19.7174
phylum Actinobacteria	rs1397793	A	G	5	90471451	0.0111587	0.0521387	3.73766e-06	0.0421	-0.044	0.2962	21.8289
phylum Actinobacteria	rs4429415	C	T	2	213756191	0.0111343	0.0581908	2.05145e-07	0.0385	-0.079	0.0401597	27.31
phylum Actinobacteria	rs55888705	A	G	4	1517826	0.0109975	0.0534221	1.31241e-06	0.0424	0.0848	0.0452898	23.5935
phylum Actinobacteria	rs6496870	C	T	15	92467422	0.0113809	-0.0510777	4.61743e-06	0.0398	0.0496	0.2123	20.1395
phylum Actinobacteria	rs6743026	T	C	2	102249583	0.0134622	0.0589446	9.88325e-06	0.0487	-0.0496	0.3086	19.1688
phylum Actinobacteria	rs74037001	G	A	14	23847194	0.0165334	-0.0819391	6.71243e-07	0.0674	-0.0342	0.611999	24.5582
phylum Actinobacteria	rs75211493	G	A	19	5300465	0.0184739	0.0840786	9.27193e-06	0.0736	-0.079	0.2836	20.7106
phylum Actinobacteria	rs7570971	A	C	2	135837906	0.0113623	0.086653	1.41351e-14	0.0389	0.0008	0.9835	58.1532
phylum Actinobacteria	rs80124826	T	C	2	239936384	0.0278566	-0.124191	8.75427e-06	0.1171	0.0893	0.4459	19.873
phylum Actinobacteria	rs8047955	G	A	16	81777525	0.0111192	-0.0521115	2.66201e-06	0.0406	0.0316	0.4358	21.9614
phylum Actinobacteria	rs857444	C	T	6	14617591	0.0109885	0.0507315	3.80347e-06	0.0397	-0.0206	0.6036	21.3117
phylum Actinobacteria	rs9833771	C	T	3	32362998	0.0106564	-0.0490077	4.07437e-06	0.0385	-0.0013	0.9741	21.1469
phylum Bacteroidetes	rs17343978	A	C	22	27433885	0.0120272	-0.0556041	7.2247e-06	0.0472	0.1391	0.00323698	21.371
phylum Bacteroidetes	rs2032750	C	T	2	53831026	0.0106804	0.0510857	1.70836e-06	0.0385	-0.0005	0.9902	22.8751
phylum Bacteroidetes	rs62531359	T	G	8	70916181	0.0149886	0.0657788	8.42326e-06	0.0498	-0.0321	0.5194	19.257
phylum Bacteroidetes	rs62575403	C	T	9	136493820	0.0311079	0.145424	2.95951e-06	0.096	0.0126	0.896	21.8509
phylum Bacteroidetes	rs6586324	T	C	21	43942135	0.0105437	0.0477792	7.36885e-06	0.0387	0.0104	0.787501	20.532
phylum Bacteroidetes	rs72706335	T	C	1	157495438	0.0493382	-0.223193	7.13116e-06	0.1222	-0.1426	0.2432	20.4613
phylum Bacteroidetes	rs73512608	G	A	13	70522683	0.0236743	-0.123117	2.53893e-07	0.0848	0.0798	0.3471	27.0409
phylum Bacteroidetes	rs73846128	A	G	3	89340254	0.0133481	-0.0664262	4.783e-07	0.0537	0.0319	0.5525	24.7616
phylum Bacteroidetes	rs73975615	G	A	17	6461200	0.0442629	-0.207163	1.20412e-06	0.2221	0.4058	0.0677595	21.902
phylum Bacteroidetes	rs7999780	G	A	13	24963795	0.0124067	0.0543635	9.46651e-06	0.043	0.0435	0.3121	19.1974
phylum Bacteroidetes	rs929878	T	C	16	74290641	0.0121526	0.0540001	6.51118e-06	0.0467	-0.002	0.9651	19.7419
phylum Cyanobacteria	rs12555298	G	A	9	110489551	0.0219351	0.0974327	8.0863e-06	0.0509	0.0174	0.732501	19.7274
phylum Cyanobacteria	rs2585223	T	C	15	100880888	0.0247743	0.111364	8.85727e-06	0.0583	0.1253	0.0316701	20.2035
phylum Cyanobacteria	rs584122	T	C	6	48288456	0.0326827	0.151774	4.22776e-06	0.0819	-0.0446	0.5858	21.5625
phylum Cyanobacteria	rs61972390	T	C	13	100566758	0.0242469	0.107346	9.11381e-06	0.0562	-0.0216	0.7001	19.5974
phylum Cyanobacteria	rs7148504	T	G	14	100168298	0.0176621	-0.0800404	6.62384e-06	0.0389	-0.0065	0.867	20.534
phylum Cyanobacteria	rs76531781	T	C	7	21647735	0.0493393	-0.231868	2.87336e-06	0.0978	-0.0405	0.6784	22.0818
phylum Cyanobacteria	rs789068	G	A	18	1008239	0.0212922	-0.111385	1.5717e-07	0.0548	0.0258	0.6376	27.3622
phylum Cyanobacteria	rs9864379	T	C	3	14306949	0.0268045	-0.138933	2.03334e-07	0.054	0.048	0.374	26.8618
phylum Euryarchaeota	rs10202904	G	T	2	125440268	0.0230271	0.115986	6.18885e-07	0.039	0.0357	0.3606	25.3672
phylum Euryarchaeota	rs11022995	A	G	11	13893667	0.0228889	0.10373	7.73001e-06	0.0383	0.0106	0.782499	20.5352
phylum Euryarchaeota	rs34928225	T	C	6	146840876	0.0425421	0.19977	4.33092e-06	0.066	-0.1357	0.0396899	22.0476
phylum Euryarchaeota	rs45498998	G	A	21	27368994	0.029229	-0.131882	5.32451e-06	0.0528	-0.0082	0.8772	20.3555
phylum Euryarchaeota	rs6064552	T	C	20	56042866	0.0275749	-0.123612	9.3377e-06	0.0494	0.0015	0.9758	20.0924
phylum Euryarchaeota	rs6508769	C	T	19	28827760	0.0337091	-0.150529	8.12363e-06	0.054	-0.0548	0.31	19.9382
phylum Euryarchaeota	rs7015093	G	A	8	58018853	0.0264389	-0.118111	7.19863e-06	0.0435	0.0147	0.736	19.9541
phylum Euryarchaeota	rs76029318	T	C	13	41963791	0.0438442	0.214866	1.04621e-06	0.0782	0.1348	0.0847403	24.0132
phylum Euryarchaeota	rs7635189	A	G	3	15591607	0.0259356	-0.119983	4.635e-06	0.0429	0.0108	0.801	21.3986
phylum Euryarchaeota	rs77658038	A	C	6	16284785	0.0340856	-0.160157	4.75423e-06	0.0474	0.0059	0.9009	22.0744
phylum Euryarchaeota	rs894996	C	A	4	104418307	0.0440033	0.203577	5.11929e-06	0.0744	0.0474	0.5243	21.4006
phylum Firmicutes	rs112334273	G	A	21	40703251	0.0127415	0.0627459	9.26446e-07	0.0428	0.0419	0.3282	24.2476
phylum Firmicutes	rs2273429	A	G	14	52494072	0.0153063	-0.0702112	9.26232e-06	0.0624	-0.0243	0.6975	21.0383
phylum Firmicutes	rs2332027	A	G	4	171672038	0.0104823	0.0482656	4.04548e-06	0.0396	0.0341	0.3889	21.1983
phylum Firmicutes	rs2547978	G	A	5	98020298	0.0105075	-0.0465802	8.56841e-06	0.0396	0.0037	0.9263	19.6491
phylum Firmicutes	rs3792064	G	A	2	231678413	0.0182532	0.0897349	6.75492e-07	0.0854	-0.0624	0.4646	24.1648
phylum Firmicutes	rs3852931	T	C	20	54087963	0.0105	0.0482086	4.52595e-06	0.0402	0.0122	0.7614	21.077
phylum Firmicutes	rs4750583	G	A	10	15054765	0.0137936	-0.0616007	5.78562e-06	0.049	-0.1181	0.016	19.9414
phylum Firmicutes	rs56199908	T	C	9	2801371	0.041051	-0.186194	8.66662e-06	0.0859	-0.0529	0.538	20.5695
phylum Firmicutes	rs6814436	C	T	4	161507301	0.0150844	-0.0680205	6.80456e-06	0.0549	0.0069	0.9003	20.3312
phylum Firmicutes	rs6815608	C	T	4	152131744	0.0210869	-0.0935765	7.23852e-06	0.0534	-0.0113	0.8324	19.6901
phylum Firmicutes	rs7247191	T	C	19	22899585	0.0157424	-0.0713033	4.73097e-06	0.0639	-0.109	0.0882206	20.5124
phylum Firmicutes	rs72738886	T	C	5	35770550	0.0190398	0.0864609	7.67892e-06	0.0721	0.0253	0.726099	20.6184
phylum Firmicutes	rs72771021	C	T	10	13841631	0.0308303	-0.141357	5.12436e-06	0.0766	-0.0257	0.736801	21.0193
phylum Firmicutes	rs8085381	A	G	18	29328305	0.0146219	-0.0647291	8.67261e-06	0.0494	-0.0232	0.6388	19.5943
phylum Firmicutes	rs992074	T	C	21	18567802	0.050901	-0.233491	8.51609e-06	0.1284	-0.0832	0.517001	21.0391
phylum Lentisphaerae	rs1002941	A	G	15	101242690	0.0233382	-0.107661	4.30884e-06	0.0444	0.0114	0.7969	21.2775
phylum Lentisphaerae	rs11770843	C	T	7	146795379	0.0234776	0.111896	1.13813e-06	0.041	-0.0169	0.6798	22.7123
phylum Lentisphaerae	rs17114848	G	A	15	25162535	0.0324162	0.148972	6.76986e-06	0.0643	-0.0447	0.4871	21.1166
phylum Lentisphaerae	rs2031282	A	G	13	20687179	0.0270263	0.120412	5.86462e-06	0.0507	-0.0021	0.9663	19.8475
phylum Lentisphaerae	rs2825714	A	G	21	21023966	0.0289096	-0.138226	1.49772e-06	0.0512	-0.0199	0.697	22.8578
phylum Lentisphaerae	rs60995569	T	G	10	53930085	0.0336806	-0.16062	9.1939e-06	0.0613	0.0097	0.8744	22.7394
phylum Lentisphaerae	rs62570196	C	T	9	111086170	0.0439621	-0.217203	9.64473e-07	0.0959	0.0076	0.9371	24.407
phylum Lentisphaerae	rs72640280	A	G	1	11943792	0.0485947	0.220185	5.19194e-06	0.0831	0.0895	0.2816	20.5275
phylum Lentisphaerae	rs77599476	A	G	20	61394262	0.0479918	0.229981	1.90265e-06	0.0833	-0.0553	0.5064	22.9609
phylum Proteobacteria	rs10750258	C	A	11	123997498	0.010824	0.0491248	8.71907e-06	0.0397	0.044	0.2671	20.5952
phylum Proteobacteria	rs11126162	T	C	2	68086034	0.0187079	-0.0770689	9.25977e-06	0.0692	0.0205	0.767499	16.9687
phylum Proteobacteria	rs11715072	G	A	3	53720793	0.0115246	-0.0519289	6.90415e-06	0.0417	-0.0152	0.716199	20.3005
phylum Proteobacteria	rs12150865	C	T	19	43505320	0.0106407	0.0511615	1.54085e-06	0.038	0.003	0.9369	23.1145
phylum Proteobacteria	rs12467198	C	T	2	124872681	0.011138	0.0498267	6.30667e-06	0.0386	-0.0175	0.649999	20.0101
phylum Proteobacteria	rs2347697	G	T	7	134388240	0.0108968	0.0502281	4.26914e-06	0.0413	0.0101	0.8077	21.2439
phylum Proteobacteria	rs2532663	A	G	10	119247234	0.0258034	0.125578	7.4681e-07	0.0637	-0.0098	0.8772	23.6817
phylum Proteobacteria	rs3890996	G	T	22	20301800	0.0105645	0.0474614	6.94656e-06	0.0383	0.0273	0.4768	20.1801
phylum Proteobacteria	rs4340090	C	T	12	130331764	0.0153387	-0.0668162	9.9901e-06	0.059	0.0765	0.1949	18.9726
phylum Proteobacteria	rs6707783	C	T	2	52053891	0.0187782	0.0849594	8.08593e-06	0.0666	-0.0018	0.9782	20.467
phylum Proteobacteria	rs72771021	C	T	10	13841631	0.0309242	0.141726	7.18092e-06	0.0766	-0.0257	0.736801	21.0011
phylum Proteobacteria	rs922773	C	T	3	66318042	0.0157851	-0.0803778	3.67959e-07	0.0633	0.0719	0.2559	25.9249
phylum Tenericutes	rs10108398	G	A	8	59440824	0.0153953	0.0769142	1.09001e-06	0.0427	0.0065	0.8794	24.9561
phylum Tenericutes	rs11890098	A	G	2	157532549	0.0153389	0.074438	9.56577e-07	0.0427	0.0325	0.4466	23.5473
phylum Tenericutes	rs12566890	T	G	1	61850864	0.0230978	-0.101147	3.65098e-06	0.0574	-0.0527	0.358	19.1736
phylum Tenericutes	rs17214486	C	A	14	97159674	0.0135623	0.06099	6.60861e-06	0.0411	-0.011	0.788199	20.2204
phylum Tenericutes	rs2464826	A	C	7	79490250	0.0211806	0.0944239	8.39499e-06	0.0607	-0.0586	0.3349	19.8713
phylum Tenericutes	rs28537087	G	A	15	95309676	0.0188312	0.0820873	8.07402e-06	0.0445	0.1116	0.0120801	18.9992
phylum Tenericutes	rs3768491	G	A	1	109965986	0.0149061	0.0681052	4.2335e-06	0.0421	0.0041	0.9229	20.8724
phylum Tenericutes	rs4885016	C	T	13	73170489	0.0181628	0.0819606	7.26993e-06	0.0564	0.002	0.9724	20.3603
phylum Tenericutes	rs6043847	T	C	20	16259524	0.0248606	-0.114937	4.55481e-06	0.0814	0.0367	0.652501	21.3715
phylum Tenericutes	rs72901605	T	C	11	47103877	0.0178119	-0.0841852	3.25792e-06	0.0601	-0.0121	0.8401	22.3352
phylum Tenericutes	rs74603314	T	C	14	46519718	0.0462918	0.221639	1.5569e-06	0.0979	-0.0119	0.9035	22.9205
phylum Tenericutes	rs78169027	A	G	11	108439087	0.0237289	-0.108283	5.87611e-06	0.081	0.0145	0.8583	20.8211

## Sheet: Table S3
Table S3. Used IVs for metabolites from Metabolic Atlas Study.
Metabolite	SNP	Effect_allele	Other_allele	Chr	Pos	se.metabolite	beta.metabolite	P.metabolite	se.PSA	beta.PSA	P.PSA	F
Laurylcarnitine	rs12928583	A	G	16	84961276	0.0055	0.0242	8.97697e-06	0.0382	0.0147	0.6999	19.3521
Laurylcarnitine	rs16966673	T	C	16	63897984	0.0257	0.115	7.89205e-06	0.1395	-0.0631	0.6507	19.9975
Laurylcarnitine	rs274559	G	A	5	131720070	0.0048	0.0233	1.50401e-06	0.0383	-0.0897	0.0192101	23.5534
Laurylcarnitine	rs4140469	G	A	20	7152241	0.0056	0.025	8.97904e-06	0.046	0.0005	0.9918	19.9218
Laurylcarnitine	rs4836309	C	T	5	126454090	0.0048	0.0225	2.37498e-06	0.0382	-0.068	0.0754501	21.9637
Laurylcarnitine	rs7162018	G	A	15	39365195	0.0048	0.0219	4.53503e-06	0.0383	0.0112	0.77	20.808
Laurylcarnitine	rs943087	T	C	6	76754976	0.0063	0.0306	1.39901e-06	0.0504	-0.0024	0.9619	23.5823
Laurylcarnitine	rs9880529	T	C	3	176409064	0.0071	0.0327	3.84397e-06	0.0678	-0.0114	0.8662	21.2032
1-eicosatrienoylglycerophosphocholine	rs10035040	A	G	4	180714806	0.0074	-0.0331	8.38803e-06	0.0479	-0.0403	0.3992	19.9848
1-eicosatrienoylglycerophosphocholine	rs10899114	G	A	11	75470588	0.0052	-0.026	4.58395e-07	0.0602	0.0499	0.407	24.9932
1-eicosatrienoylglycerophosphocholine	rs12062130	C	T	1	55906839	0.0133	0.0639	1.487e-06	0.1232	0.074	0.5483	23.0771
1-eicosatrienoylglycerophosphocholine	rs12449476	C	T	17	11653008	0.0036	0.0162	8.09506e-06	0.0438	0.007	0.8724	20.2445
1-eicosatrienoylglycerophosphocholine	rs17013280	A	G	4	88762296	0.0109	-0.0493	5.89997e-06	0.0866	0.0141	0.8702	20.4338
1-eicosatrienoylglycerophosphocholine	rs17085774	A	G	6	155214833	0.0061	-0.0276	6.88098e-06	0.1223	0.0864	0.4799	20.4664
1-eicosatrienoylglycerophosphocholine	rs2482705	A	G	9	94182502	0.0044	-0.0201	4.06004e-06	0.051	-0.0097	0.8489	20.8626
1-eicosatrienoylglycerophosphocholine	rs272461	A	G	5	6488117	0.0035	0.0159	6.26297e-06	0.0445	-0.0708	0.112	20.6319
1-eicosatrienoylglycerophosphocholine	rs3198697	T	C	16	15129940	0.0034	0.0193	1.64999e-08	0.0387	0.0009	0.9819	32.2136
1-eicosatrienoylglycerophosphocholine	rs4504394	C	T	5	31189907	0.0069	-0.0318	3.97301e-06	0.0413	0.0057	0.8906	21.216
1-eicosatrienoylglycerophosphocholine	rs6817243	A	G	4	120991438	0.0035	0.0164	3.29102e-06	0.0446	0.0018	0.9674	21.95
1-eicosatrienoylglycerophosphocholine	rs748196	G	T	17	17422768	0.0034	-0.016	3.33096e-06	0.0381	-0.04	0.2931	22.1393
1-eicosatrienoylglycerophosphocholine	rs7659812	G	A	4	177933787	0.0035	0.0161	3.54699e-06	0.0394	0.0136	0.7307	21.1543
1-eicosatrienoylglycerophosphocholine	rs968567	T	C	11	61595564	0.0045	0.04	2.84119e-19	0.0613	0.0381	0.5336	78.9909
1-eicosatrienoylglycerophosphocholine	rs980142	A	G	21	18731623	0.005	-0.023	4.44396e-06	0.0498	-0.0388	0.4357	21.1543
X-14977--vanillin	rs10045874	T	G	5	27307727	0.0204	-0.0935	4.78399e-06	0.1097	0.1023	0.351	20.9834
X-14977--vanillin	rs10095556	G	A	8	32567313	0.0059	-0.0264	8.20994e-06	0.0521	0.0554	0.2871	19.9994
X-14977--vanillin	rs10748128	T	G	12	69827658	0.0052	0.0232	8.65008e-06	0.04	0.076	0.0572704	19.883
X-14977--vanillin	rs17103130	A	G	14	75774346	0.0097	0.044	5.98095e-06	0.1016	-0.0345	0.734199	20.553
X-14977--vanillin	rs17583672	C	T	1	192628286	0.0141	-0.0633	7.56903e-06	0.2012	0.008	0.9685	20.1269
X-14977--vanillin	rs195113	T	C	4	5413525	0.0049	0.0221	8.03896e-06	0.0402	-0.0387	0.3354	20.3191
X-14977--vanillin	rs9561537	G	A	13	94975867	0.0048	-0.0221	4.04101e-06	0.0386	-0.0433	0.2619	21.1746
X-14977--vanillin	rs982583	G	T	13	64161362	0.0106	-0.0473	7.60606e-06	0.0728	-0.0422	0.5619	19.8895
Myo-inositol	rs10086673	C	T	8	10305317	0.0018	-0.0089	5.25606e-07	0.0399	0.0016	0.9687	24.4409
Myo-inositol	rs10112981	G	A	8	114965243	0.0018	0.008	6.11604e-06	0.0416	0.0223	0.593	19.7477
Myo-inositol	rs10502069	G	A	11	106316611	0.0018	0.0078	8.389e-06	0.0414	-0.0375	0.3651	18.7727
Myo-inositol	rs10503714	G	A	8	21850656	0.0068	-0.0313	4.84596e-06	0.0683	-0.0602	0.3775	21.1813
Myo-inositol	rs11787088	A	G	8	49665502	0.0046	0.0221	1.63399e-06	0.0852	0.2432	0.004302	23.0755
Myo-inositol	rs11934095	G	A	4	11884262	0.0018	0.0082	3.06697e-06	0.0419	-0.0096	0.8182	20.7474
Myo-inositol	rs12589229	T	C	14	91820675	0.0018	0.0083	2.40702e-06	0.0404	-0.0758	0.0602296	21.2566
Myo-inositol	rs12652381	G	A	5	170023542	0.0017	-0.0091	1.56801e-07	0.0387	-0.0401	0.3003	28.6462
Myo-inositol	rs12703488	A	G	7	139708901	0.0082	0.0361	9.33706e-06	0.0985	-0.0484	0.6234	19.3762
Myo-inositol	rs1764963	T	C	13	86259295	0.0017	-0.008	4.39602e-06	0.0387	-0.0345	0.3724	22.1393
Myo-inositol	rs1944518	T	C	11	120843742	0.0018	-0.0086	1.279e-06	0.0396	0.0741	0.0612999	22.821
Myo-inositol	rs2160717	T	C	19	29822729	0.0017	-0.0087	4.63895e-07	0.0391	-0.055	0.16	26.1832
Myo-inositol	rs2489774	T	C	1	208361527	0.0047	0.0213	6.45907e-06	0.0775	0.048	0.535601	20.5327
Myo-inositol	rs2504067	A	G	6	152095987	0.0018	0.0079	8.30004e-06	0.0391	0.0001	0.9977	19.2571
Myo-inositol	rs2642588	G	T	10	71466578	0.0018	0.0079	5.76899e-06	0.0447	-0.0702	0.1163	19.2571
Myo-inositol	rs265487	A	G	10	83117262	0.0017	-0.0077	7.56206e-06	0.0384	0.0356	0.354	20.51
Myo-inositol	rs2807592	T	G	9	126893436	0.0018	-0.0081	4.454e-06	0.041	-0.0849	0.0383902	20.2445
Myo-inositol	rs2834059	A	G	21	34375461	0.0019	-0.0091	9.96391e-07	0.0394	-0.0368	0.3496	22.9328
Myo-inositol	rs4131290	C	A	5	176780682	0.0023	0.0126	7.46793e-08	0.0419	0.0918	0.0286003	30.0032
Myo-inositol	rs4431081	T	C	3	111482048	0.0035	0.0164	2.17801e-06	0.0384	-0.1123	0.00340997	21.931
Myo-inositol	rs4541491	A	C	4	82604912	0.0017	-0.0078	6.59705e-06	0.0394	-0.0219	0.5782	21.0462
Myo-inositol	rs4659612	A	G	1	236033290	0.0038	0.0174	5.92107e-06	0.0474	0.0031	0.9481	20.9429
Myo-inositol	rs4759824	C	T	12	131486985	0.0017	-0.0083	1.852e-06	0.0406	-0.0169	0.677001	23.8309
Myo-inositol	rs4788439	T	C	16	24931798	0.0038	-0.0271	6.59326e-13	0.0808	-0.0116	0.8855	50.8456
Myo-inositol	rs4808136	A	G	19	18618867	0.0018	0.0132	5.41751e-14	0.0391	0.0571	0.1437	53.7632
Myo-inositol	rs5994710	A	G	22	33682273	0.0034	-0.0165	1.15499e-06	0.0645	-0.0339	0.599601	23.5446
Myo-inositol	rs6500418	T	C	16	48876104	0.0018	-0.0079	5.87706e-06	0.0384	0.0142	0.7115	19.2571
Myo-inositol	rs6948277	G	A	7	10871979	0.0195	-0.0951	1.007e-06	0.1692	-0.2047	0.2262	23.7573
Myo-inositol	rs722419	C	A	19	13360233	0.0017	-0.008	4.028e-06	0.0403	0.0143	0.722301	22.1393
Myo-inositol	rs744093	G	A	9	32700942	0.0053	0.0238	8.51295e-06	0.0805	-0.1059	0.1883	20.1423
Myo-inositol	rs7544659	G	A	1	175647041	0.0017	-0.0089	3.12997e-07	0.039	0.0239	0.540201	27.4009
Myo-inositol	rs7837995	T	C	8	11485820	0.0018	0.0089	4.27996e-07	0.0461	0.0283	0.539299	24.4409
Myo-inositol	rs9317855	C	T	13	70543601	0.0017	0.008	4.34901e-06	0.0392	-0.01	0.7981	22.1393
Heptanoate (7:0)	rs10092877	C	T	8	89823675	0.0018	-0.0087	1.25e-06	0.041	-0.0178	0.664099	23.3548
Heptanoate (7:0)	rs10153405	A	G	18	41270672	0.0018	-0.0103	9.26702e-09	0.0392	0.0514	0.1902	32.7349
Heptanoate (7:0)	rs10266726	T	C	7	3146081	0.0018	-0.0083	4.00203e-06	0.0386	-0.0325	0.3995	21.2566
Heptanoate (7:0)	rs10492225	C	T	12	96461306	0.0027	0.0128	1.59599e-06	0.0526	-0.0835	0.1123	22.4685
Heptanoate (7:0)	rs10740323	C	T	10	71502192	0.0018	-0.0084	4.096e-06	0.0388	-0.0057	0.8825	21.7719
Heptanoate (7:0)	rs10848196	G	A	12	131226209	0.0018	0.0098	5.25194e-08	0.0384	0.0683	0.0750706	29.6339
Heptanoate (7:0)	rs13002121	G	A	2	77346102	0.0026	-0.0115	6.94305e-06	0.0419	-0.0562	0.1803	19.5583
Heptanoate (7:0)	rs13083714	C	T	3	6109274	0.0042	-0.0194	4.84005e-06	0.0383	-0.0501	0.1905	21.3114
Heptanoate (7:0)	rs13109093	C	A	4	148983139	0.0018	-0.0085	4.24698e-06	0.0399	0.011	0.782	22.2933
Heptanoate (7:0)	rs17002476	T	C	22	23895625	0.0027	-0.0119	8.31706e-06	0.0481	-0.0298	0.5349	19.42
Heptanoate (7:0)	rs17287933	T	C	13	22423925	0.0018	0.0083	5.243e-06	0.0383	-0.0299	0.4342	21.2566
Heptanoate (7:0)	rs17520583	A	G	10	92247237	0.0018	0.0093	3.59898e-07	0.0447	-0.0055	0.9028	26.6872
Heptanoate (7:0)	rs17739107	G	A	6	94059632	0.0044	0.0198	8.09096e-06	0.1083	-0.0763	0.481	20.2445
Heptanoate (7:0)	rs1836862	C	A	3	104542237	0.0018	0.008	9.36591e-06	0.0397	-0.0308	0.4378	19.7477
Heptanoate (7:0)	rs1866411	C	A	2	148271508	0.0018	0.0083	5.23203e-06	0.0403	0.0274	0.496	21.2566
Heptanoate (7:0)	rs1889463	C	T	1	106653622	0.0019	-0.0089	3.35799e-06	0.0404	0.0373	0.3549	21.9359
Heptanoate (7:0)	rs203591	C	T	14	27774944	0.0018	0.0086	2.014e-06	0.0394	-0.0206	0.6006	22.821
Heptanoate (7:0)	rs2073805	C	T	11	3361087	0.002	0.009	6.79501e-06	0.0419	-0.0607	0.1473	20.2428
Heptanoate (7:0)	rs2091331	G	A	10	73741706	0.0018	-0.0082	5.70506e-06	0.0385	-0.0227	0.5555	20.7474
Heptanoate (7:0)	rs2291199	G	A	4	1244267	0.0018	-0.0083	5.175e-06	0.0383	0.0004	0.9925	21.2566
Heptanoate (7:0)	rs269194	C	A	8	75620766	0.0018	0.0081	9.00803e-06	0.0381	0.0451	0.2374	20.2445
Heptanoate (7:0)	rs4618485	G	A	6	73555917	0.0018	0.0085	3.03697e-06	0.039	-0.0136	0.726501	22.2933
Heptanoate (7:0)	rs498266	A	G	9	79306919	0.0018	0.0082	6.14497e-06	0.0382	0.0393	0.3045	20.7474
Heptanoate (7:0)	rs6051643	A	G	20	3185946	0.0095	0.0441	3.75898e-06	0.1026	-0.1139	0.2671	21.5433
Heptanoate (7:0)	rs630782	T	C	11	107197536	0.0018	0.0093	2.32402e-07	0.0383	0.036	0.3468	26.6872
Heptanoate (7:0)	rs676094	G	A	1	29084689	0.0042	-0.0191	6.60602e-06	0.0385	-0.0168	0.6622	20.6574
Heptanoate (7:0)	rs6860349	A	G	5	2133412	0.0018	-0.0089	8.67301e-07	0.04	0.0444	0.2678	24.4409
Heptanoate (7:0)	rs7436874	T	C	4	8650824	0.0019	0.0083	9.88599e-06	0.0389	0.0191	0.623199	19.0779
Heptanoate (7:0)	rs8006663	G	A	14	69171003	0.0018	0.0086	1.78501e-06	0.0383	-0.0325	0.396	22.821
Heptanoate (7:0)	rs8079173	A	G	17	70075796	0.0026	0.0118	8.92709e-06	0.0458	-0.0359	0.4329	20.592
Heptanoate (7:0)	rs864428	T	C	7	136925471	0.0018	0.0101	2.986e-08	0.0388	0.0265	0.4946	31.476
Heptanoate (7:0)	rs9607028	T	G	22	33632112	0.0019	-0.0084	7.28601e-06	0.0389	0.0002	0.9951	19.5404
Heptanoate (7:0)	rs989248	G	A	5	39526442	0.0018	0.0085	2.96203e-06	0.0445	0.0362	0.4156	22.2933
Heptanoate (7:0)	rs990054	T	C	21	25434305	0.0018	-0.0087	1.32501e-06	0.0392	0.0212	0.5891	23.3548
Heptanoate (7:0)	rs9997602	A	C	4	179932425	0.0018	-0.0081	7.56502e-06	0.0383	-0.0211	0.581201	20.2445
Threonate	rs10097949	G	A	8	140592229	0.0102	-0.0475	3.40902e-06	0.0708	0.0199	0.7787	21.6805
Threonate	rs10512185	T	C	9	90051391	0.0036	0.0166	3.31597e-06	0.0408	0.0583	0.1526	21.2565
Threonate	rs11914582	C	T	3	189452211	0.0066	0.0307	2.89001e-06	0.0402	0.0137	0.734301	21.612
Threonate	rs12447958	G	A	16	6081912	0.0042	-0.0188	7.56502e-06	0.0408	0.0453	0.2674	20.0308
Threonate	rs12779976	G	A	10	46042932	0.0072	-0.0347	1.25901e-06	0.0722	0.0026	0.9716	23.2207
Threonate	rs13163920	T	C	5	6759714	0.0036	0.016	9.50692e-06	0.0407	0.0127	0.755	19.7477
Threonate	rs2257061	C	T	7	24740177	0.0036	0.0162	6.32703e-06	0.04	-0.0703	0.0791608	20.2445
Threonate	rs2303010	T	C	5	179752031	0.0311	-0.1471	2.26199e-06	0.1132	-0.1933	0.0877304	22.3465
Threonate	rs306472	C	T	19	56493232	0.0044	-0.0197	6.68806e-06	0.0508	-0.0365	0.4716	20.0405
Threonate	rs3766606	T	G	1	8022197	0.0045	0.0207	4.93197e-06	0.0434	0.0063	0.8854	21.1542
Threonate	rs576266	C	T	11	116488133	0.0063	0.0284	5.96802e-06	0.0505	0.0098	0.8467	20.316
Threonate	rs7132285	T	C	12	1776217	0.0303	0.1371	6.11702e-06	0.0673	-0.0219	0.744399	20.4501
Threonate	rs7216075	A	G	17	32026379	0.0043	-0.0215	4.39097e-07	0.0427	0.0275	0.519501	24.9932
Threonate	rs7332927	G	A	13	101419716	0.0298	-0.1384	3.36798e-06	0.1383	0.0971	0.4828	21.5449
Threonate	rs7993666	C	T	13	22634836	0.0045	-0.0207	3.66598e-06	0.0494	-0.0415	0.4009	21.1542
Threonate	rs8031609	G	T	15	100757103	0.0044	-0.0198	7.45092e-06	0.0486	-0.0198	0.683701	20.2445
Threonate	rs892429	A	G	4	189539944	0.019	0.0839	9.85508e-06	0.069	0.1012	0.1423	19.477
Threonate	rs9572687	G	A	13	71784621	0.0036	0.0162	6.553e-06	0.0436	-0.0606	0.1641	20.2445
10-heptadecenoate (17:1n7)	rs10098688	C	A	8	68788493	0.0054	-0.0242	7.40406e-06	0.0382	0.1342	0.000442497	20.0609
10-heptadecenoate (17:1n7)	rs11118120	C	A	1	218705761	0.0047	0.0209	9.82902e-06	0.048	-0.002	0.9662	19.7687
10-heptadecenoate (17:1n7)	rs1348656	T	C	3	144933520	0.0041	-0.0195	1.67402e-06	0.0493	0.0341	0.4883	22.6143
10-heptadecenoate (17:1n7)	rs220992	A	G	17	7050083	0.0033	0.0155	2.688e-06	0.0402	-0.0092	0.8193	22.0555
10-heptadecenoate (17:1n7)	rs4129516	C	T	7	49080824	0.0035	0.0156	7.13395e-06	0.0422	-0.0506	0.2305	19.8607
Threitol	rs10108610	A	G	8	108357096	0.0104	-0.0464	8.00498e-06	0.0583	0.0159	0.784599	19.8809
Threitol	rs12147158	C	T	14	31279263	0.0085	-0.0378	9.49008e-06	0.0684	-0.047	0.4923	19.7706
Threitol	rs12451101	T	C	17	133779	0.013	-0.059	5.76501e-06	0.0741	-0.0611	0.4093	20.5724
Threitol	rs1961334	G	A	10	45612074	0.0037	0.0198	6.02907e-08	0.0384	0.0004	0.9917	28.6287
Threitol	rs3785236	C	A	16	7667199	0.0038	0.0173	5.24699e-06	0.0454	0.0221	0.6261	20.7205
Threitol	rs422249	C	T	11	61639488	0.0037	0.017	5.43801e-06	0.0403	-0.0549	0.1732	21.1042
Threitol	rs4669658	T	C	2	11113531	0.0037	0.0163	8.13898e-06	0.0383	0.0021	0.9571	19.402
Threitol	rs4880258	A	G	10	134293640	0.0037	0.0164	8.10308e-06	0.0382	0.0056	0.8835	19.6408
Threitol	rs6730977	A	G	2	51181831	0.0037	0.0177	1.38401e-06	0.0413	-0.0476	0.2484	22.878
Threitol	rs7586148	T	C	2	31342086	0.0071	-0.0324	5.52497e-06	0.0383	0.0194	0.611799	20.7989
Threitol	rs7863959	T	C	9	10928755	0.0037	0.0165	6.99005e-06	0.0384	-0.0271	0.4793	19.8811
Threitol	rs917046	T	G	7	96628907	0.0082	-0.0369	6.70703e-06	0.0747	-0.0448	0.5488	20.2442
Threitol	rs9960323	T	C	18	74352728	0.0038	0.0178	2.37099e-06	0.0458	-0.0518	0.258	21.9355
X-11261	rs10111779	C	A	8	85128127	0.0103	0.0462	8.00203e-06	0.0444	-0.044	0.3223	20.0958
X-11261	rs1043147	G	A	3	133544998	0.0054	-0.0239	8.24594e-06	0.0462	0.0163	0.724599	19.5835
X-11261	rs1171614	C	T	10	61469538	0.0056	0.0423	6.68036e-14	0.0524	-0.0198	0.705399	57.0409
X-11261	rs1205497	G	A	6	22830924	0.0045	0.0205	6.09397e-06	0.039	0.0333	0.3936	20.7474
X-11261	rs186053	T	G	4	69599438	0.0052	-0.0237	6.008e-06	0.0457	0.0347	0.4469	20.7669
X-11261	rs312994	G	A	18	1899696	0.0044	0.0198	8.77001e-06	0.0382	0.0087	0.8194	20.2445
X-11261	rs4365292	A	C	16	26982655	0.0053	0.0257	1.50598e-06	0.0533	-0.0498	0.3502	23.5069
X-11261	rs4854707	G	T	3	132987440	0.0094	0.0418	9.75102e-06	0.0401	0.0325	0.4174	19.7512
X-11261	rs520906	A	G	11	107621538	0.0045	0.0211	2.229e-06	0.0401	0.0514	0.2003	21.9797
X-11261	rs697387	C	T	1	110674137	0.005	0.023	4.22503e-06	0.0511	-0.0058	0.9094	21.1524
X-11261	rs715	C	T	2	211543055	0.0052	-0.0272	1.81201e-07	0.0414	0.0705	0.0883995	27.3535
X-11261	rs759400	T	C	2	10709816	0.0054	0.0246	5.25799e-06	0.0523	0.0081	0.8764	20.7474
X-11261	rs7866	T	C	1	27272844	0.023	-0.1033	6.94992e-06	0.1213	0.0483	0.690699	20.1484
X-11261	rs9318571	A	G	13	79238114	0.0045	-0.0199	7.67397e-06	0.039	0.0916	0.0187202	19.5507
Palmitate (16:0)	rs10112003	A	G	8	34360493	0.0033	0.0158	1.734e-06	0.0852	0.0466	0.5844	22.9175
Palmitate (16:0)	rs10199787	C	T	2	11092613	0.0017	-0.0077	6.19798e-06	0.0391	0.0913	0.01963	20.51
Palmitate (16:0)	rs10242171	G	A	7	28944145	0.0026	0.0121	3.72701e-06	0.0621	0.0492	0.4279	21.6524
Palmitate (16:0)	rs11118120	C	A	1	218705761	0.0029	0.0137	3.15798e-06	0.048	-0.002	0.9662	22.3114
Palmitate (16:0)	rs11133892	G	A	5	17255026	0.0017	-0.0089	1.55901e-07	0.0386	0.0131	0.7339	27.4008
Palmitate (16:0)	rs11193635	C	T	10	109468251	0.0018	-0.0087	7.34193e-07	0.0422	-0.0591	0.1617	23.3548
Palmitate (16:0)	rs11222474	G	T	11	130987730	0.0017	0.0082	1.42001e-06	0.0403	0.0148	0.712901	23.2601
Palmitate (16:0)	rs11940037	C	T	4	58835528	0.0025	-0.0121	1.24099e-06	0.0468	-0.0963	0.0396899	23.4192
Palmitate (16:0)	rs12147529	G	A	14	33554293	0.0017	-0.0078	5.91698e-06	0.0383	-0.0902	0.0185601	21.0462
Palmitate (16:0)	rs12200468	G	A	6	73351870	0.0025	-0.0111	6.85094e-06	0.0533	0.0069	0.8963	19.7082
Palmitate (16:0)	rs12353451	A	G	9	138061056	0.0049	-0.0229	3.12299e-06	0.1237	0.0248	0.8409	21.8354
Palmitate (16:0)	rs12931268	T	C	16	49804502	0.0017	-0.0087	2.90703e-07	0.0412	0.0503	0.2222	26.1832
Palmitate (16:0)	rs13355979	G	A	5	32984015	0.0017	0.0078	3.94203e-06	0.0392	-0.014	0.720701	21.0462
Palmitate (16:0)	rs1348656	T	C	3	144933520	0.0024	-0.0117	9.06901e-07	0.0493	0.0341	0.4883	23.7592
Palmitate (16:0)	rs1466228	T	C	4	32428311	0.0051	-0.0234	4.18504e-06	0.1334	-0.0013	0.992	21.0462
Palmitate (16:0)	rs2190223	G	A	7	70689665	0.0017	-0.0076	7.69095e-06	0.0413	0.0017	0.9676	19.9807
Palmitate (16:0)	rs2931383	G	T	3	19939707	0.0017	-0.0078	4.678e-06	0.0399	0.0623	0.1186	21.0462
Palmitate (16:0)	rs4408	G	A	22	48765011	0.0024	-0.0107	9.96391e-06	0.0456	0.0007	0.9873	19.8713
Palmitate (16:0)	rs4420815	A	G	3	33794769	0.003	-0.015	5.73297e-07	0.049	-0.0004	0.9928	24.991
Palmitate (16:0)	rs4957697	A	G	5	106564497	0.0017	-0.0081	1.73301e-06	0.0384	-0.0271	0.4814	22.6962
Palmitate (16:0)	rs577266	C	A	9	29640242	0.002	0.009	6.79501e-06	0.0402	0.0527	0.1904	20.2427
Palmitate (16:0)	rs603424	A	G	10	102075479	0.0024	0.0151	2.45499e-10	0.0598	0.0408	0.495	39.5743
Palmitate (16:0)	rs6540294	C	A	16	86479404	0.0017	0.008	2.87197e-06	0.0399	0.0069	0.8633	22.1393
Palmitate (16:0)	rs7565567	C	A	2	11711222	0.009	0.042	3.06098e-06	0.0809	-0.0135	0.868	21.77
Palmitate (16:0)	rs802993	G	A	14	52674877	0.0063	0.0278	9.10605e-06	0.0721	0.1372	0.05714	19.4499
Palmitate (16:0)	rs942888	A	G	13	46135229	0.0017	-0.0076	6.29202e-06	0.0389	0.0894	0.02139	19.9807
Palmitate (16:0)	rs9809122	G	A	3	70084253	0.0017	0.008	2.44501e-06	0.0398	-0.0169	0.6704	22.1393
Oleate (18:1n9)	rs10112003	A	G	8	34360493	0.004	0.019	2.41201e-06	0.0852	0.0466	0.5844	22.5563
Oleate (18:1n9)	rs10242171	G	A	7	28944145	0.0033	0.0154	4.31499e-06	0.0621	0.0492	0.4279	21.7718
Oleate (18:1n9)	rs10746614	G	A	9	82616777	0.0025	0.0114	4.04902e-06	0.0451	0.0315	0.4845	20.7879
Oleate (18:1n9)	rs11118120	C	A	1	218705761	0.0031	0.0142	6.00897e-06	0.048	-0.002	0.9662	20.9766
Oleate (18:1n9)	rs11133892	G	A	5	17255026	0.0023	-0.012	2.64801e-07	0.0386	0.0131	0.7339	27.2137
Oleate (18:1n9)	rs12451448	A	G	17	51587882	0.0025	-0.0116	2.298e-06	0.0439	-0.0094	0.83	21.5237
Oleate (18:1n9)	rs1348656	T	C	3	144933520	0.003	-0.0172	1.05801e-08	0.0493	0.0341	0.4883	32.8621
Oleate (18:1n9)	rs17495226	A	G	4	37642746	0.0047	0.0216	5.66696e-06	0.1007	0.0599	0.5517	21.1151
Oleate (18:1n9)	rs1922578	G	A	12	83071197	0.0088	0.0391	9.36311e-06	0.137	0.0388	0.777	19.7365
Oleate (18:1n9)	rs2017823	G	A	18	2383523	0.0031	-0.0142	4.84898e-06	0.0517	-0.0246	0.6338	20.9766
Oleate (18:1n9)	rs35350	A	G	12	115608730	0.0083	0.0376	5.44302e-06	0.1377	0.2505	0.0688795	20.5164
Oleate (18:1n9)	rs4287543	G	A	15	92113505	0.0033	-0.015	4.54203e-06	0.0566	0.0434	0.4427	20.6555
Oleate (18:1n9)	rs4353846	C	T	3	177166139	0.0023	0.0112	1.7e-06	0.0385	-0.0105	0.7858	23.7062
Oleate (18:1n9)	rs4573205	T	G	7	123864185	0.0033	-0.0146	8.71706e-06	0.0593	-0.114	0.0544001	19.5686
Oleate (18:1n9)	rs4654501	A	G	1	4235768	0.0025	0.011	7.40696e-06	0.0513	0.0698	0.1737	19.3547
Oleate (18:1n9)	rs7898173	A	G	10	3429328	0.0031	-0.0138	8.95695e-06	0.0489	-0.0263	0.5913	19.8114
2-methylbutyroylcarnitine	rs10139470	T	G	14	92150089	0.0032	-0.0156	1.46899e-06	0.0426	0.0971	0.0224999	23.7588
2-methylbutyroylcarnitine	rs10484836	T	C	6	4553691	0.0044	0.0208	2.98401e-06	0.0945	0.0344	0.715801	22.3407
2-methylbutyroylcarnitine	rs10866705	A	C	5	176801131	0.0026	-0.0133	3.46497e-07	0.0403	-0.0337	0.4025	26.1597
2-methylbutyroylcarnitine	rs10896604	A	G	11	57085213	0.0037	0.0162	8.90307e-06	0.0684	0.0207	0.7615	19.1647
2-methylbutyroylcarnitine	rs11006251	C	T	10	60514349	0.0027	-0.0129	1.548e-06	0.0518	-0.037	0.475	22.8206
2-methylbutyroylcarnitine	rs11057695	T	C	12	125083336	0.0062	0.0291	2.79203e-06	0.0638	0.1778	0.00530298	22.0231
2-methylbutyroylcarnitine	rs11639506	G	A	16	80444668	0.0075	0.034	5.68997e-06	0.1123	0.224	0.0460299	20.5452
2-methylbutyroylcarnitine	rs12477840	T	C	2	144639420	0.0027	0.0122	5.88505e-06	0.0463	0.0094	0.8396	20.4112
2-methylbutyroylcarnitine	rs17098575	C	A	12	63314504	0.0056	0.027	1.53501e-06	0.0651	0.0616	0.3443	23.2395
2-methylbutyroylcarnitine	rs17145256	A	G	10	9151229	0.0069	0.0312	6.584e-06	0.1123	-0.0394	0.7257	20.4403
2-methylbutyroylcarnitine	rs1838932	C	T	7	130468190	0.0026	0.0128	5.07306e-07	0.0395	-0.0045	0.9102	24.2298
2-methylbutyroylcarnitine	rs2367533	C	T	7	81276415	0.0059	-0.0263	8.00498e-06	0.073	-0.0527	0.4702	19.8648
2-methylbutyroylcarnitine	rs2410833	C	T	3	151582195	0.0053	0.0237	8.26495e-06	0.0773	-0.0165	0.8309	19.9904
2-methylbutyroylcarnitine	rs2552122	A	C	8	3928521	0.0026	0.0115	6.28594e-06	0.0452	0.0227	0.6159	19.558
2-methylbutyroylcarnitine	rs4626843	A	G	1	35043869	0.0065	0.0292	7.39401e-06	0.0914	-0.0573	0.5308	20.1751
2-methylbutyroylcarnitine	rs4648860	T	C	1	24678272	0.0027	0.0124	4.71802e-06	0.051	-0.1394	0.00629999	21.0859
2-methylbutyroylcarnitine	rs4719207	T	C	7	71550079	0.003	-0.014	3.06098e-06	0.0443	-0.0104	0.8143	21.7696
2-methylbutyroylcarnitine	rs4730501	A	G	7	111432940	0.0026	-0.0121	4.18398e-06	0.0437	0.0517	0.2372	21.6521
2-methylbutyroylcarnitine	rs715	C	T	2	211543055	0.0026	-0.0123	2.40298e-06	0.0414	0.0705	0.0883995	22.3738
2-methylbutyroylcarnitine	rs7946997	T	C	11	11069843	0.0026	-0.0123	2.97098e-06	0.0477	0.003	0.9491	22.3738
2-methylbutyroylcarnitine	rs9492253	G	A	6	129484550	0.0027	0.0119	8.62204e-06	0.0474	0.0184	0.697999	19.4197
2-methylbutyroylcarnitine	rs9642829	G	A	8	115854395	0.0075	0.0346	3.61202e-06	0.3177	0.4348	0.1711	21.2768
2-hydroxyisobutyrate	rs10153390	T	G	18	49960237	0.0025	-0.0114	6.58704e-06	0.0383	-0.0355	0.3533	20.7869
2-hydroxyisobutyrate	rs10221174	T	C	16	80924740	0.0035	0.0163	2.323e-06	0.0485	0.0376	0.4384	21.682
2-hydroxyisobutyrate	rs10795164	C	T	10	4458818	0.005	0.0233	3.50502e-06	0.1025	-0.142	0.166	21.7086
2-hydroxyisobutyrate	rs11160112	C	T	14	93775073	0.0026	0.0146	2.33701e-08	0.0421	0.0463	0.2719	31.5223
2-hydroxyisobutyrate	rs11635023	A	G	15	25158051	0.0028	-0.0152	4.24796e-08	0.0383	-0.0133	0.7284	29.4599
2-hydroxyisobutyrate	rs1277442	C	A	12	118605571	0.0026	-0.0119	3.20501e-06	0.0413	-0.0335	0.4174	20.9414
2-hydroxyisobutyrate	rs1457613	A	C	12	13641635	0.0034	0.0167	1.22501e-06	0.0625	-0.0665	0.2879	24.1176
2-hydroxyisobutyrate	rs2054299	G	A	18	65475074	0.0025	0.0114	6.29999e-06	0.0416	0.1342	0.001243	20.7869
2-hydroxyisobutyrate	rs2278441	G	T	19	29585250	0.0025	-0.0115	5.67701e-06	0.04	0.0241	0.547299	21.1532
2-hydroxyisobutyrate	rs4433392	C	T	1	116209709	0.0026	-0.0117	5.09695e-06	0.0397	-0.0063	0.8747	20.2434
2-hydroxyisobutyrate	rs4631845	A	G	11	99225548	0.0043	0.0213	9.87211e-07	0.0606	0.0478	0.4297	24.5291
2-hydroxyisobutyrate	rs493519	C	T	12	122397476	0.0041	0.0358	1.32404e-18	0.0502	0.0597	0.2349	76.218
2-hydroxyisobutyrate	rs6470588	C	A	8	128889371	0.0026	0.0125	1.339e-06	0.0386	0.0178	0.6447	23.1064
2-hydroxyisobutyrate	rs674635	T	C	5	39848889	0.006	0.0275	3.96004e-06	0.1151	-0.0148	0.8979	21.0001
2-hydroxyisobutyrate	rs6860069	T	C	5	176755841	0.0026	0.0115	7.73001e-06	0.0417	0.082	0.0492697	19.5573
2-hydroxyisobutyrate	rs7377975	G	A	4	6200070	0.004	-0.018	6.79501e-06	0.0446	0.0053	0.9051	20.2411
2-hydroxyisobutyrate	rs7934036	T	G	11	65451020	0.0025	0.0125	9.75596e-07	0.0386	-0.068	0.0783592	24.9919
hydroxypalmitate	rs10841406	A	G	12	20073094	0.0018	-0.0092	4.94094e-07	0.0424	0.041	0.333	26.1163
hydroxypalmitate	rs11988968	C	T	8	30178879	0.0019	0.0086	4.15298e-06	0.0421	0.0015	0.9715	20.482
hydroxypalmitate	rs12151923	C	T	20	56044837	0.0019	0.0087	3.53102e-06	0.0451	-0.0109	0.8095	20.9611
hydroxypalmitate	rs1235145	T	C	20	8325689	0.0018	-0.0081	9.08092e-06	0.0383	0.0075	0.8443	20.2445
hydroxypalmitate	rs12698117	G	A	7	157770913	0.0018	-0.0085	4.15298e-06	0.0423	0.0059	0.8883	22.2933
hydroxypalmitate	rs13059174	C	T	3	26966448	0.0019	-0.0085	5.01903e-06	0.0457	-0.0437	0.3383	20.0084
hydroxypalmitate	rs13073301	G	A	3	8384412	0.0018	-0.0086	2.69799e-06	0.0394	-0.0675	0.08683	22.8209
hydroxypalmitate	rs1470254	G	A	11	20121234	0.0019	0.0084	6.76503e-06	0.0405	-0.0147	0.7171	19.5404
hydroxypalmitate	rs1547984	T	G	19	13613965	0.0045	0.0201	6.43102e-06	0.0418	0.0382	0.3614	19.9285
hydroxypalmitate	rs158896	C	T	5	167983347	0.0019	-0.0089	1.37699e-06	0.0464	0.063	0.1743	21.9359
hydroxypalmitate	rs1608132	T	C	2	19637885	0.0019	0.0084	6.61302e-06	0.0446	-0.0201	0.6528	19.5404
hydroxypalmitate	rs17391668	A	G	13	109428109	0.0027	0.0128	2.26001e-06	0.0601	-0.0793	0.1867	22.4685
hydroxypalmitate	rs1864480	C	T	2	3641961	0.0026	0.0137	1.567e-07	0.0455	-0.0205	0.6532	27.7572
hydroxypalmitate	rs1880030	A	G	12	122484540	0.0018	-0.0082	5.81005e-06	0.0394	-0.013	0.7417	20.7474
hydroxypalmitate	rs2167730	T	C	8	78103417	0.0018	-0.0087	2.31702e-06	0.0399	0.0035	0.9295	23.3548
hydroxypalmitate	rs2177207	T	C	11	80771015	0.0191	-0.0927	1.20901e-06	0.2046	0.0202	0.9214	23.5288
hydroxypalmitate	rs2285688	G	A	7	24874459	0.0019	-0.0097	1.81798e-07	0.0453	0.0516	0.2544	26.0566
hydroxypalmitate	rs2344567	G	T	2	233548812	0.005	-0.0225	6.34805e-06	0.0525	0.007	0.8944	20.227
hydroxypalmitate	rs25846	C	T	5	149230730	0.0019	0.009	1.617e-06	0.0432	-0.0232	0.5914	22.4316
hydroxypalmitate	rs2811692	T	C	6	134469171	0.0019	0.0084	9.47305e-06	0.0406	-0.0204	0.614899	19.5404
hydroxypalmitate	rs4132537	G	A	3	100220307	0.0018	0.0098	8.28705e-08	0.0383	-0.0239	0.5321	29.6339
hydroxypalmitate	rs4482740	A	G	4	155446305	0.0018	0.0084	4.53398e-06	0.0399	0.0303	0.4472	21.7719
hydroxypalmitate	rs4643071	T	C	11	7662732	0.0018	-0.0092	5.07002e-07	0.0412	-0.0493	0.2316	26.1163
hydroxypalmitate	rs4670599	G	A	2	36963955	0.0018	0.0088	1.29e-06	0.0385	-0.0112	0.770201	23.8947
hydroxypalmitate	rs4935623	G	A	10	52098379	0.0018	0.0086	2.28402e-06	0.0386	0.0019	0.96	22.8209
hydroxypalmitate	rs6075489	G	A	20	19208970	0.0019	-0.0094	5.02597e-07	0.0443	-0.0066	0.8813	24.4698
hydroxypalmitate	rs6133587	G	T	20	902060	0.002	-0.009	6.79501e-06	0.0492	-0.0527	0.284	20.2427
hydroxypalmitate	rs6564157	C	T	16	74710254	0.0018	0.0087	2.115e-06	0.0383	0.0165	0.6666	23.3548
hydroxypalmitate	rs679959	A	G	4	137923777	0.0019	0.0087	2.79402e-06	0.0409	0.0397	0.3314	20.9611
hydroxypalmitate	rs6851835	G	A	4	34967580	0.0018	-0.0081	8.88792e-06	0.0383	0.0148	0.699	20.2445
hydroxypalmitate	rs7152842	G	A	14	71849740	0.0019	-0.0092	6.12802e-07	0.048	-0.0165	0.7312	23.4396
hydroxypalmitate	rs7223436	A	G	17	25545321	0.0019	-0.0087	3.36504e-06	0.0481	0.0871	0.06996	20.9611
hydroxypalmitate	rs7253352	G	A	19	19253197	0.0019	-0.0084	7.98399e-06	0.0389	-0.0274	0.4817	19.5404
hydroxypalmitate	rs728634	T	C	11	27782207	0.0125	0.0556	8.85992e-06	0.0656	0.0361	0.582101	19.7623
hydroxypalmitate	rs742914	C	A	20	39432249	0.0018	0.0083	7.45607e-06	0.0437	-0.0017	0.9684	21.2566
hydroxypalmitate	rs7930371	C	T	11	103623055	0.0018	0.0096	1.81899e-07	0.0448	-0.0314	0.4844	28.4367
hydroxypalmitate	rs9404466	T	C	6	104203485	0.0018	0.0105	1.26401e-08	0.0427	-0.0062	0.8845	34.0185
hydroxypalmitate	rs9541642	G	A	13	69524989	0.0018	0.0082	8.35603e-06	0.0417	0.0064	0.8789	20.7474
hydroxypalmitate	rs9543004	C	T	13	73136378	0.0018	0.0095	2.15899e-07	0.039	-0.0022	0.9544	27.8474
hydroxypalmitate	rs9602121	C	T	13	83758824	0.0018	0.0088	1.85802e-06	0.039	-0.024	0.5386	23.8947
X-11315	rs10189004	T	C	2	68530681	0.0152	-0.0703	3.65704e-06	0.0758	0.1083	0.153	21.3663
X-11315	rs10882310	A	G	10	95458897	0.0027	-0.0126	2.76701e-06	0.0384	0.0043	0.9111	21.7718
X-11315	rs11256613	G	T	10	10499796	0.0078	-0.0347	9.27299e-06	0.0523	0.1142	0.0289501	19.7686
X-11315	rs11629133	T	C	14	34511741	0.0043	-0.0201	3.08496e-06	0.0466	0.0084	0.8564	21.8442
X-11315	rs12748013	A	G	1	218024308	0.0061	-0.0277	5.61901e-06	0.061	-0.0843	0.1666	20.6149
X-11315	rs1328411	T	C	9	81917898	0.0036	0.0158	9.7499e-06	0.0465	0.01	0.829	19.2571
X-11315	rs1474920	T	G	14	23587555	0.0036	-0.0174	1.46299e-06	0.0503	-0.0352	0.4848	23.3547
X-11315	rs1511782	C	A	4	164628844	0.0027	0.0137	3.73999e-07	0.0393	-0.0757	0.0539299	25.7392
X-11315	rs173365	G	A	17	43901074	0.0027	0.012	8.19106e-06	0.0412	0.0214	0.604399	19.7477
X-11315	rs17382842	G	A	18	5521132	0.0254	-0.1202	2.27599e-06	0.0976	-0.0331	0.7345	22.3691
X-11315	rs17750980	A	G	8	1991386	0.0036	-0.0162	6.38293e-06	0.0484	-0.0476	0.3254	20.2445
X-11315	rs1809148	A	G	8	144663075	0.0043	-0.0262	9.51393e-10	0.0531	0.0515	0.3325	37.1148
X-11315	rs2416366	A	C	5	113644030	0.0027	0.013	1.17201e-06	0.0405	-0.0182	0.653	23.1761
X-11315	rs2449529	G	A	8	98785523	0.0027	0.0127	2.75797e-06	0.0388	-0.0125	0.746899	22.1188
X-11315	rs2595191	C	T	2	46166361	0.0044	-0.0204	2.76198e-06	0.055	0.1096	0.04617	21.49
X-11315	rs2776859	T	C	9	80946291	0.0027	0.0124	5.68198e-06	0.0389	-0.0479	0.2171	21.0862
X-11315	rs2979269	G	A	8	8901140	0.0027	0.0122	4.59399e-06	0.0433	-0.0133	0.7587	20.4114
X-11315	rs3761097	T	C	19	36290977	0.008	0.057	1.04112e-12	0.1452	0.0561	0.699401	50.7474
X-11315	rs4327428	A	C	3	45809329	0.0044	-0.031	2.81384e-12	0.0634	0.0928	0.1435	49.6249
X-11315	rs4780050	C	T	15	33151160	0.0036	-0.0162	5.89196e-06	0.0473	0.059	0.2125	20.2445
X-11315	rs4834604	C	T	4	117976033	0.0027	0.0123	4.92096e-06	0.0382	-0.0293	0.4433	20.7474
X-11315	rs653349	G	A	3	109621619	0.0071	0.0312	9.50692e-06	0.0441	0.061	0.1664	19.2885
X-11315	rs6916798	T	C	6	147986811	0.0136	0.0608	7.41208e-06	0.0784	0.1112	0.1558	19.9635
X-11315	rs7541494	C	T	1	233178910	0.0043	0.0201	3.44501e-06	0.0644	0.0237	0.712801	21.8442
X-11315	rs9322744	T	C	6	104007816	0.0027	0.0128	1.91201e-06	0.0386	0.0293	0.4478	22.4685
X-12040	rs10206020	C	T	2	1557927	0.0182	-0.0814	7.99705e-06	0.0438	0.0278	0.5263	19.9277
X-12040	rs10784422	T	C	12	65212763	0.0305	0.1355	8.92791e-06	0.0406	-0.0013	0.9741	19.5061
X-12040	rs1117313	A	G	11	39000748	0.0151	0.068	6.81303e-06	0.0386	-0.1006	0.0092289	20.203
X-12040	rs12782140	A	G	10	86505933	0.0605	0.2983	8.10308e-07	0.1965	0.0051	0.9792	24.2185
X-12040	rs1336286	C	T	10	83952605	0.033	0.1665	4.539e-07	0.1014	-0.0581	0.5665	25.3602
X-12040	rs1431419	C	T	18	66738929	0.076	0.3534	3.26603e-06	0.0808	0.0407	0.614899	21.3696
X-12040	rs17748106	C	A	3	80099394	0.0261	0.1185	5.57995e-06	0.0832	-0.0823	0.3228	20.5356
X-12040	rs194546	A	G	16	21605967	0.1065	-0.4891	4.372e-06	0.1617	-0.0949	0.5572	20.8443
X-12040	rs2008827	T	G	5	34030600	0.0903	0.4093	5.78402e-06	0.1604	-0.1742	0.2775	20.3048
X-12040	rs2927446	C	A	19	45318564	0.0943	0.4392	3.23996e-06	0.1613	-0.1766	0.2734	21.4384
X-12040	rs427619	C	T	7	158947901	0.0719	-0.3498	1.148e-06	0.1014	0.2147	0.0342602	23.3923
X-12040	rs739484	T	C	12	111630519	0.0272	0.1354	6.55798e-07	0.06	-0.0789	0.189	24.686
X-12040	rs8094976	T	C	18	7803579	0.1405	0.6419	4.92901e-06	0.1387	-0.057	0.681299	20.6287
X-12040	rs904720	G	A	5	173758070	0.0246	0.1106	6.61394e-06	0.042	-0.0204	0.6278	20.1369
Threonine	rs10234936	A	G	7	19601999	0.0061	0.028	4.87697e-06	0.1276	0.0585	0.6468	21.0622
Threonine	rs1043011	T	G	12	56865040	0.0034	0.0172	5.21399e-07	0.0496	0.0056	0.9105	25.5827
Threonine	rs10433674	T	C	4	71761726	0.0054	0.0264	1.242e-06	0.1141	0.0014	0.99	23.8928
Threonine	rs10798574	T	G	1	177809627	0.003	-0.0142	2.02899e-06	0.0419	-0.0565	0.1774	22.3966
Threonine	rs10993160	G	A	9	97068926	0.0062	-0.0295	1.67598e-06	0.0978	-0.025	0.7982	22.6312
Threonine	rs13242474	G	A	7	20441065	0.0024	-0.0111	5.47205e-06	0.0407	0.031	0.4463	21.3831
Threonine	rs1466785	T	C	8	11623456	0.0024	-0.0106	5.93403e-06	0.0435	0.1113	0.0105	19.5001
Threonine	rs17092955	T	G	14	96081498	0.0034	-0.0175	3.38797e-07	0.0589	0.0494	0.4016	26.4829
Threonine	rs17268257	T	C	4	139765668	0.0035	-0.0159	7.31392e-06	0.0518	0.0489	0.3449	20.6303
Threonine	rs202490	T	C	20	1748126	0.0024	-0.0111	4.45205e-06	0.0395	0.0304	0.4409	21.3831
Threonine	rs3857856	A	G	7	130384708	0.0033	0.0152	4.93299e-06	0.0606	0.0164	0.786401	21.2083
Threonine	rs4822129	A	G	22	42823916	0.0026	0.0122	3.75699e-06	0.0483	-0.0101	0.8336	22.01
Threonine	rs715	C	T	2	211543055	0.0024	-0.0113	4.18697e-06	0.0414	0.0705	0.0883995	22.1606
Threonine	rs7220150	C	A	17	70208672	0.0033	-0.0147	6.70595e-06	0.0495	0.0546	0.2702	19.836
Threonine	rs780093	C	T	2	27742603	0.0024	0.0108	3.98199e-06	0.0401	-0.0629	0.1163	20.2429
Threonine	rs892051	C	T	19	22689387	0.0025	-0.011	7.66708e-06	0.0474	0.0035	0.9404	19.3532
Threonine	rs9403794	A	C	6	146928104	0.0039	0.0175	8.09301e-06	0.039	-0.0366	0.3475	20.1108
1-linoleoylglycerol (1-monolinolein)	rs10237924	G	A	7	88675915	0.0075	-0.0382	3.11301e-07	0.0406	-0.0357	0.3788	25.9232
1-linoleoylglycerol (1-monolinolein)	rs10501071	G	A	11	27025520	0.0078	-0.0359	4.42099e-06	0.0455	0.0291	0.5229	21.1682
1-linoleoylglycerol (1-monolinolein)	rs10824944	A	C	10	54962624	0.0073	-0.0326	7.70495e-06	0.0463	0.0314	0.4974	19.9285
1-linoleoylglycerol (1-monolinolein)	rs11183846	G	A	12	47716293	0.0212	0.0965	5.48896e-06	0.0728	0.0935	0.1991	20.7047
1-linoleoylglycerol (1-monolinolein)	rs11236675	T	C	11	75983754	0.0074	0.0348	2.58e-06	0.0417	0.0098	0.814	22.0994
1-linoleoylglycerol (1-monolinolein)	rs11825181	A	G	11	116626258	0.0114	0.0761	2.93427e-11	0.0747	-0.0359	0.6312	44.5292
1-linoleoylglycerol (1-monolinolein)	rs11960972	G	A	6	168980406	0.0176	-0.0781	8.97697e-06	0.1106	-0.0418	0.7053	19.669
1-linoleoylglycerol (1-monolinolein)	rs2130722	T	C	9	117047888	0.0147	-0.0666	6.28001e-06	0.083	-0.0786	0.3438	20.5116
1-linoleoylglycerol (1-monolinolein)	rs5997236	C	T	22	27760086	0.0065	-0.0298	5.28397e-06	0.0386	0.0164	0.670199	21.0035
1-linoleoylglycerol (1-monolinolein)	rs7490538	C	T	13	23658768	0.0101	0.0447	8.79002e-06	0.0493	-0.0343	0.4864	19.573
1-linoleoylglycerol (1-monolinolein)	rs7804260	A	G	7	12608263	0.0065	0.0292	7.00697e-06	0.0399	0.0404	0.3119	20.1662
1-linoleoylglycerol (1-monolinolein)	rs804441	T	C	12	119957152	0.0072	-0.0327	5.86705e-06	0.0397	-0.0281	0.4787	20.6118
1-linoleoylglycerol (1-monolinolein)	rs9827772	G	A	3	113274564	0.0237	-0.1061	7.69892e-06	0.1929	0.2699	0.1617	20.0189
X-04494	rs10254175	C	T	7	152751092	0.0034	0.0157	3.92799e-06	0.0451	-0.0007	0.9869	21.3136
X-04494	rs10974528	A	G	9	4423789	0.0035	0.0155	8.88301e-06	0.0536	-0.0058	0.914	19.6039
X-04494	rs10980324	C	T	9	113081565	0.0084	-0.0411	9.2081e-07	0.0893	-0.0409	0.647099	23.9298
X-04494	rs11935679	A	G	4	186483220	0.0034	-0.0155	6.79501e-06	0.0488	-0.0452	0.3539	20.774
X-04494	rs12629505	A	G	3	99904783	0.0026	0.0128	1.09499e-06	0.0402	-0.031	0.4415	24.2263
X-04494	rs1517397	C	T	2	72189250	0.0027	-0.0122	4.44201e-06	0.0402	0.0172	0.667999	20.4083
X-04494	rs1552422	A	G	12	129672785	0.0026	-0.0119	6.00399e-06	0.0384	-0.0225	0.5571	20.9393
X-04494	rs17655603	C	T	7	96543180	0.0205	-0.0904	9.91197e-06	0.0939	-0.1225	0.1919	19.4147
X-04494	rs1861371	A	G	12	97774934	0.0035	0.0165	2.35402e-06	0.0598	-0.0989	0.0977597	22.215
X-04494	rs2473097	C	T	6	138414945	0.0034	-0.0154	5.89495e-06	0.0445	0.0265	0.5523	20.5068
X-04494	rs4665701	C	T	2	24702158	0.0027	0.0121	4.90196e-06	0.0384	-0.0419	0.2757	20.0751
X-04494	rs6810964	G	A	4	166323306	0.0026	-0.0125	2.07898e-06	0.0392	0.037	0.3456	23.104
X-04494	rs8105530	C	T	19	55839272	0.0028	-0.0128	4.85199e-06	0.0382	-0.0215	0.5733	20.889
Hyodeoxycholate	rs10280608	C	A	7	95554916	0.0087	0.0396	4.96398e-06	0.0464	-0.0016	0.9723	20.7109
Hyodeoxycholate	rs10518972	T	C	15	58650355	0.0105	0.0505	1.35101e-06	0.0725	-0.0217	0.764599	23.1234
Hyodeoxycholate	rs10774496	A	G	12	119828785	0.0087	0.0397	5.38902e-06	0.0513	-0.0247	0.630199	20.8156
Hyodeoxycholate	rs10865016	A	G	2	98989304	0.0086	0.0453	1.357e-07	0.0501	-0.0325	0.516699	27.7362
Hyodeoxycholate	rs10954322	T	C	7	131321039	0.0412	0.2208	8.45999e-08	0.1187	0.0954	0.4217	28.6774
Hyodeoxycholate	rs12527048	T	C	6	50666968	0.027	0.1239	4.61095e-06	0.1145	-0.1001	0.3817	21.0505
Hyodeoxycholate	rs17651499	G	A	4	31641899	0.0211	-0.1034	9.12704e-07	0.0775	0.0074	0.9238	24.0062
Hyodeoxycholate	rs2484454	A	G	10	84465884	0.0222	-0.1096	7.70992e-07	0.0765	-0.0267	0.726901	24.3361
Hyodeoxycholate	rs2708754	G	A	19	54025972	0.0069	-0.0312	6.52304e-06	0.0383	-0.0073	0.8493	20.4389
Hyodeoxycholate	rs6024969	C	T	20	55155548	0.0825	0.3856	2.97399e-06	0.1885	0.1503	0.4253	21.8123
Hyodeoxycholate	rs6450853	A	G	5	31678239	0.007	-0.0316	5.72704e-06	0.0413	0.0519	0.2085	20.3716
Hyodeoxycholate	rs6957252	C	T	7	89437129	0.0149	-0.0739	6.83597e-07	0.0404	-0.0414	0.3061	24.5614
Hyodeoxycholate	rs6997473	G	A	8	59406223	0.0161	0.0729	6.28999e-06	0.0651	0.0385	0.554	20.4951
Hyodeoxycholate	rs7084667	T	C	10	81748708	0.0071	-0.0318	6.47307e-06	0.0399	0.0968	0.01525	20.0532
Hyodeoxycholate	rs7276515	T	C	21	38703319	0.0087	-0.0454	2.00401e-07	0.0571	0.0704	0.2177	27.222
Hyodeoxycholate	rs7539563	G	T	1	20049085	0.0087	-0.0397	5.47306e-06	0.0465	-0.1107	0.01726	20.8156
Hyodeoxycholate	rs9549759	T	C	13	114030927	0.0075	0.0337	7.25103e-06	0.0387	-0.0363	0.3484	20.1829
X-11381	rs1028578	C	T	14	86196704	0.0025	-0.0114	7.51692e-06	0.0449	-0.0337	0.4522	20.7879
X-11381	rs11106542	C	T	12	92818102	0.0068	0.0321	2.306e-06	0.096	0.2202	0.0218701	22.2779
X-11381	rs12356193	G	A	10	61413353	0.0026	-0.0236	8.36373e-20	0.0649	-0.0137	0.8323	82.368
X-11381	rs12465936	A	G	2	211021931	0.0025	0.0115	5.13003e-06	0.0401	0.0135	0.737099	21.1542
X-11381	rs12659397	C	T	5	141028149	0.0025	-0.011	8.06901e-06	0.0418	0.0133	0.75	19.3547
X-11381	rs16876782	A	G	6	83219541	0.0032	0.0144	8.17805e-06	0.0579	-0.0709	0.2206	20.2445
X-11381	rs17070627	T	C	18	60721642	0.0092	-0.0426	3.88097e-06	0.1051	-0.1192	0.2567	21.4165
X-11381	rs2590763	C	T	4	54613453	0.0024	-0.0106	9.84306e-06	0.0383	-0.053	0.1663	19.5016
X-11381	rs295893	C	T	5	151543688	0.0026	0.0126	1.503e-06	0.0479	-0.0053	0.9123	23.4788
X-11381	rs2980973	C	T	18	60077764	0.0034	0.0157	4.95895e-06	0.0795	0.0051	0.949	21.3168
X-11381	rs4537895	A	G	13	65376034	0.0025	0.0114	6.61607e-06	0.0521	0.0034	0.9477	20.7879
X-11381	rs4857879	C	A	3	128064118	0.0049	-0.0225	3.56197e-06	0.0481	0.0534	0.2668	21.061
X-11381	rs9457843	T	C	6	160560933	0.0032	0.0159	9.52511e-07	0.0563	-0.1029	0.0674	24.6817
X-11381	rs9544223	C	A	13	76809200	0.0038	0.0181	2.072e-06	0.0533	-0.0283	0.5954	22.6815
X-11381	rs9809318	C	T	3	31713353	0.0026	-0.0125	9.84102e-07	0.0464	-0.0129	0.781101	23.1076
X-03088	rs10416177	T	G	19	44301543	0.0026	0.0119	6.93202e-06	0.0394	0.0868	0.0276701	20.9423
X-03088	rs10512645	G	A	5	1850220	0.0027	0.0121	5.52395e-06	0.039	0.0072	0.8531	20.078
X-03088	rs10787426	C	T	10	113728434	0.0026	0.0123	2.98003e-06	0.0384	0.0023	0.9517	22.3738
X-03088	rs10945327	G	A	6	169303520	0.0026	-0.0124	2.31702e-06	0.0396	-0.0075	0.8499	22.7391
X-03088	rs11200954	G	T	10	86032753	0.0062	0.0278	8.11895e-06	0.0831	0.0038	0.9634	20.0994
X-03088	rs11734331	G	A	4	124371328	0.0027	0.0119	7.81304e-06	0.0394	0.0551	0.1616	19.4197
X-03088	rs12230393	C	A	12	67245822	0.0045	0.02	7.41703e-06	0.0757	0.096	0.205	19.7475
X-03088	rs12671954	G	A	7	146838079	0.0026	0.0118	7.27394e-06	0.0384	-0.0466	0.225	20.5918
X-03088	rs1671347	G	A	8	13199350	0.0069	-0.0311	7.26407e-06	0.105	0.1952	0.0629405	20.3095
X-03088	rs16985223	C	T	20	39452195	0.0225	-0.1077	1.689e-06	0.0904	-0.1222	0.1766	22.8849
X-03088	rs1748947	T	G	14	96147835	0.0055	-0.0264	1.373e-06	0.0532	0.0156	0.7694	23.0334
X-03088	rs2487411	C	T	6	70548624	0.0027	0.0122	4.68101e-06	0.0407	-0.0027	0.9478	20.4112
X-03088	rs300250	A	G	5	73879508	0.0026	0.0118	5.81795e-06	0.0394	-0.0625	0.113	20.5918
X-03088	rs3114834	T	C	7	109598161	0.0048	0.0213	9.85598e-06	0.0588	0.008	0.8917	19.6858
X-03088	rs4239564	G	A	19	28296505	0.0035	0.0155	7.62097e-06	0.0436	-0.0269	0.5372	19.6067
X-03088	rs6464030	T	C	7	10615156	0.0026	-0.0123	2.99302e-06	0.0383	0.0641	0.0943105	22.3738
X-03088	rs7127507	C	T	11	27714884	0.0027	-0.0122	4.94595e-06	0.0401	0.0671	0.094189	20.4112
X-03088	rs7145793	T	G	14	65048442	0.0224	-0.1012	6.267e-06	0.3653	0.0214	0.9532	20.3868
X-03088	rs7766963	C	T	6	135432883	0.0026	-0.0116	8.55598e-06	0.0393	-0.0546	0.1648	19.8997
2-hydroxystearate	rs10443953	A	G	10	57431680	0.0018	0.0086	2.59902e-06	0.0393	0.0293	0.4556	22.8209
2-hydroxystearate	rs10841406	A	G	12	20073094	0.0018	-0.0087	2.273e-06	0.0424	0.041	0.333	23.3547
2-hydroxystearate	rs10892951	A	G	11	122893334	0.0018	-0.0088	1.65501e-06	0.0402	0.0822	0.04062	23.8947
2-hydroxystearate	rs11150606	C	T	16	31099011	0.014	0.072	2.70601e-07	0.0738	-0.0133	0.8567	26.4395
2-hydroxystearate	rs11210537	A	G	1	42345723	0.0019	0.0085	4.96295e-06	0.0412	-0.093	0.0238298	20.0084
2-hydroxystearate	rs12208243	G	A	6	146855018	0.0053	-0.0236	8.25392e-06	0.0731	-0.1349	0.0650294	19.8223
2-hydroxystearate	rs12639715	C	T	4	174845814	0.0019	-0.0085	4.18398e-06	0.0415	0.0764	0.0658704	20.0084
2-hydroxystearate	rs12975371	G	A	19	53608068	0.0018	0.0081	9.15208e-06	0.0384	-0.0161	0.675601	20.2445
2-hydroxystearate	rs13238296	C	T	7	90278864	0.0019	-0.0083	8.37491e-06	0.0408	-0.0419	0.3051	19.0779
2-hydroxystearate	rs16909189	T	C	8	139478670	0.0045	0.0217	1.393e-06	0.0779	0.0332	0.669599	23.2475
2-hydroxystearate	rs1799977	G	A	3	37053568	0.0019	-0.0086	3.90697e-06	0.0417	-0.0126	0.763099	20.4819
2-hydroxystearate	rs2272588	G	A	14	78023714	0.0018	-0.0085	4.176e-06	0.0384	-0.0303	0.4298	22.2933
2-hydroxystearate	rs2555231	T	C	3	37612926	0.0018	-0.0094	3.223e-07	0.0393	-0.0575	0.1439	27.2641
2-hydroxystearate	rs2589314	A	G	13	43732704	0.0018	-0.0083	6.42007e-06	0.0383	-0.0052	0.8918	21.2565
2-hydroxystearate	rs2745001	G	A	16	1517728	0.0018	0.0081	9.25295e-06	0.0383	-0.0478	0.2119	20.2445
2-hydroxystearate	rs2946398	C	T	4	23911002	0.0018	0.0083	7.64205e-06	0.0391	0.0312	0.426	21.2565
2-hydroxystearate	rs3796622	C	T	4	983060	0.0019	0.0089	1.34602e-06	0.0431	0.0386	0.3694	21.9358
2-hydroxystearate	rs3822742	A	C	5	139059017	0.002	-0.0098	8.47501e-07	0.0407	0.0064	0.8752	24.0034
2-hydroxystearate	rs6033014	C	T	20	11015459	0.0018	0.0087	2.59998e-06	0.0408	-0.0424	0.2984	23.3547
2-hydroxystearate	rs6035729	C	T	20	20865699	0.0019	-0.0083	6.996e-06	0.0388	-0.002	0.9585	19.0779
2-hydroxystearate	rs629487	G	T	12	53023068	0.0018	0.0087	2.20999e-06	0.0389	-0.0658	0.0910102	23.3547
2-hydroxystearate	rs6462013	G	A	7	27433771	0.0018	0.0082	7.13806e-06	0.0383	-0.0054	0.8882	20.7474
2-hydroxystearate	rs6564154	T	C	16	74685589	0.0019	0.0096	2.56502e-07	0.0401	0.0777	0.0524795	25.5221
2-hydroxystearate	rs6905811	T	C	6	104209117	0.0018	0.009	1.008e-06	0.0402	-0.0085	0.8334	24.9932
2-hydroxystearate	rs697635	A	G	12	52282748	0.0019	0.0084	5.153e-06	0.04	0.0069	0.8633	19.5404
2-hydroxystearate	rs7192844	T	C	16	78431220	0.006	-0.0274	5.20703e-06	0.0851	-0.1156	0.1742	20.8487
2-hydroxystearate	rs7283743	T	C	21	43203188	0.0028	-0.0128	5.00703e-06	0.067	-0.0735	0.2721	20.8922
2-hydroxystearate	rs7322113	C	T	13	26842207	0.0098	0.0453	3.64998e-06	0.2889	0.1039	0.719201	21.3612
2-hydroxystearate	rs757202	C	T	7	25276424	0.0018	0.009	8.35007e-07	0.0383	-0.003	0.9383	24.9932
2-hydroxystearate	rs7652277	T	G	3	110943474	0.0018	0.0082	7.99705e-06	0.0383	-0.0111	0.771999	20.7474
2-hydroxystearate	rs913416	T	C	9	14464744	0.0018	-0.0082	7.51606e-06	0.0386	-0.063	0.1032	20.7474
2-hydroxystearate	rs9302365	A	C	15	93796278	0.0019	-0.0096	2.175e-07	0.0384	0.026	0.498101	25.5221
2-hydroxystearate	rs9715724	C	T	4	8641696	0.002	-0.009	6.79501e-06	0.0389	0.0338	0.3858	20.2427
X-11787	rs10476724	C	T	5	97030575	0.0018	-0.0078	9.42801e-06	0.0626	0.0463	0.459701	18.7727
X-11787	rs10920716	G	A	1	190393193	0.0038	0.0178	2.27101e-06	0.047	-0.1106	0.0185102	21.9169
X-11787	rs11073472	A	G	15	96806278	0.0018	-0.0092	5.54702e-07	0.0535	0.0282	0.597601	26.1164
X-11787	rs11813961	A	G	10	54845270	0.0027	-0.0119	9.1241e-06	0.0663	-0.0736	0.2664	19.42
X-11787	rs12902975	C	T	15	45267670	0.0025	0.0115	4.18601e-06	0.0507	-0.0251	0.6207	21.1543
X-11787	rs17044007	T	G	4	164571149	0.003	-0.014	3.06098e-06	0.0902	0.044	0.6256	21.77
X-11787	rs17110031	C	T	10	96206045	0.0034	-0.035	1.09496e-24	0.135	-0.0244	0.8567	105.94
X-11787	rs17168815	T	G	7	136624621	0.0018	-0.0084	3.68197e-06	0.0483	-0.0991	0.0402504	21.7719
X-11787	rs17423838	G	A	3	111442959	0.0018	-0.0086	3.06203e-06	0.0493	-0.0343	0.4868	22.821
X-11787	rs17490468	A	G	7	104312217	0.0036	-0.0173	1.22e-06	0.0904	0.1011	0.2638	23.0871
X-11787	rs17595027	T	C	15	91790302	0.0017	-0.008	4.76201e-06	0.0629	0.0363	0.5638	22.1393
X-11787	rs17718517	C	T	19	6862498	0.002	-0.009	6.79501e-06	0.0475	0.0184	0.6975	20.2428
X-11787	rs1927544	C	T	13	27433248	0.0018	-0.0078	9.67097e-06	0.0439	0.0011	0.9807	18.7727
X-11787	rs1934963	C	T	10	96734676	0.0017	-0.0293	8.69161e-65	0.0491	0.0236	0.6307	296.975
X-11787	rs2009767	C	T	14	43980703	0.0018	-0.0092	4.13704e-07	0.0573	-0.0134	0.8149	26.1164
X-11787	rs2160166	C	T	16	6328022	0.0017	-0.0077	8.01198e-06	0.0425	0.0065	0.8785	20.51
X-11787	rs2924762	C	T	8	4923507	0.0018	-0.0086	2.24502e-06	0.0673	0.0369	0.5827	22.821
X-11787	rs4900819	T	C	14	48369678	0.0018	-0.0097	6.88098e-08	0.0533	-0.0007	0.9895	29.0322
X-11787	rs6507259	C	T	18	36138638	0.0018	0.0078	9.52292e-06	0.0608	0.0068	0.9115	18.7727
X-11787	rs666276	T	C	8	2832449	0.0018	-0.0094	2.19099e-07	0.0642	-0.0981	0.1266	27.2642
X-11787	rs6969691	G	A	7	92734983	0.0018	0.0083	5.29395e-06	0.075	0.1005	0.1802	21.2566
X-11787	rs739626	A	C	7	24852791	0.0024	0.013	7.95701e-08	0.0496	0.0384	0.4396	29.3323
X-11787	rs7794651	C	T	7	109028297	0.0018	-0.0089	7.65597e-07	0.0558	0.0965	0.0835507	24.4409
X-11787	rs7992587	C	T	13	100515935	0.0017	0.0083	7.71507e-07	0.0423	-0.0144	0.7341	23.8309
X-11787	rs932748	T	G	1	63805122	0.002	0.009	6.79501e-06	0.0506	0.0173	0.7322	20.2428
X-11787	rs9686531	T	C	5	10916640	0.0018	0.0081	7.73998e-06	0.0614	-0.0175	0.7752	20.2445
X-11787	rs994713	T	C	12	32989025	0.0045	-0.0204	6.36796e-06	0.1675	0.0728	0.6637	20.5455
Dimethylarginine (SDMA + ADMA)	rs10494658	G	T	1	191689375	0.0018	0.0087	2.04301e-06	0.0557	0.0056	0.9194	23.3544
Dimethylarginine (SDMA + ADMA)	rs10791748	C	A	11	105088290	0.0027	-0.0132	9.71606e-07	0.0903	-0.0125	0.8896	23.8943
Dimethylarginine (SDMA + ADMA)	rs11199575	A	G	10	122565481	0.0018	0.0088	8.70202e-07	0.0554	-0.0245	0.6578	23.8943
Dimethylarginine (SDMA + ADMA)	rs11232962	T	G	11	81717389	0.0037	0.0176	1.59801e-06	0.0431	-0.0228	0.5967	22.6011
Dimethylarginine (SDMA + ADMA)	rs11638718	G	A	15	58079462	0.0018	-0.0081	4.62296e-06	0.0475	-0.0904	0.0571505	20.2442
Dimethylarginine (SDMA + ADMA)	rs11679051	C	T	2	212029656	0.0018	-0.0081	4.14105e-06	0.0502	-0.0282	0.5742	20.2442
Dimethylarginine (SDMA + ADMA)	rs11745804	T	G	5	153922568	0.0018	-0.0079	8.79002e-06	0.0433	-0.0012	0.9782	19.2568
Dimethylarginine (SDMA + ADMA)	rs12563233	T	G	1	63467308	0.0018	-0.0079	9.20301e-06	0.0413	-0.0057	0.8905	19.2568
Dimethylarginine (SDMA + ADMA)	rs12582388	T	C	12	82517212	0.0078	0.036	3.63597e-06	0.075	-0.0373	0.618399	21.2776
Dimethylarginine (SDMA + ADMA)	rs13022471	G	A	2	124748246	0.0018	-0.0081	6.49606e-06	0.0516	0.0182	0.723801	20.2442
Dimethylarginine (SDMA + ADMA)	rs13099034	A	C	3	21771225	0.0018	0.0083	4.08602e-06	0.0485	-0.0825	0.0889201	21.2562
Dimethylarginine (SDMA + ADMA)	rs1756740	G	A	10	30204072	0.0017	-0.0077	9.15799e-06	0.0442	-0.034	0.4409	20.5097
Dimethylarginine (SDMA + ADMA)	rs2062632	C	T	3	186461181	0.0018	-0.008	7.49307e-06	0.045	-0.014	0.7552	19.7474
Dimethylarginine (SDMA + ADMA)	rs2305929	G	A	2	28113911	0.0018	-0.0084	2.61499e-06	0.0511	0.0478	0.3496	21.7715
Dimethylarginine (SDMA + ADMA)	rs27852	C	A	5	96046039	0.0018	0.0083	2.18298e-06	0.0408	-0.0365	0.3701	21.2562
Dimethylarginine (SDMA + ADMA)	rs300585	A	G	20	4395778	0.0017	0.0084	1.19201e-06	0.0409	0.0569	0.1649	24.4082
Dimethylarginine (SDMA + ADMA)	rs3014614	G	T	1	204326597	0.003	0.014	3.06098e-06	0.0584	-0.0457	0.4341	21.7694
Dimethylarginine (SDMA + ADMA)	rs37379	G	A	5	35045826	0.0027	-0.0147	3.434e-08	0.0625	-0.0129	0.8366	29.6334
Dimethylarginine (SDMA + ADMA)	rs4518383	G	A	5	113176405	0.0018	0.0083	3.89e-06	0.0507	0.1104	0.0295502	21.2562
Dimethylarginine (SDMA + ADMA)	rs4654403	C	T	1	4117143	0.0038	-0.0168	8.51393e-06	0.0782	0.0066	0.9327	19.5401
Dimethylarginine (SDMA + ADMA)	rs510573	G	T	18	4330954	0.0017	0.0085	9.1071e-07	0.0411	0.0752	0.0675398	24.9928
Dimethylarginine (SDMA + ADMA)	rs6107895	G	A	20	6922676	0.0046	0.0249	6.17504e-08	0.0617	-0.0769	0.2128	29.2678
Dimethylarginine (SDMA + ADMA)	rs6118296	A	G	20	8699532	0.0027	0.0131	1.02e-06	0.1003	-0.0362	0.7185	23.5337
Dimethylarginine (SDMA + ADMA)	rs6538186	C	T	12	77848715	0.0018	-0.0091	1.94998e-07	0.0423	0.009	0.8319	25.5513
Dimethylarginine (SDMA + ADMA)	rs6688105	T	C	1	165526129	0.0017	-0.0079	4.86295e-06	0.0433	-0.0053	0.902	21.5889
Dimethylarginine (SDMA + ADMA)	rs6774259	A	G	3	192927528	0.0018	-0.0082	5.13003e-06	0.0486	0.0166	0.732501	20.7471
Dimethylarginine (SDMA + ADMA)	rs6886404	C	A	5	52154995	0.0018	-0.008	5.23697e-06	0.0464	0.0149	0.748101	19.7474
Dimethylarginine (SDMA + ADMA)	rs7129047	A	C	11	10143942	0.0018	-0.0081	7.20692e-06	0.0438	0.0304	0.4875	20.2442
Dimethylarginine (SDMA + ADMA)	rs7519669	A	G	1	106810917	0.0018	0.0082	4.36496e-06	0.0517	0.0328	0.5259	20.7471
Dimethylarginine (SDMA + ADMA)	rs7580094	A	G	2	172370486	0.0018	0.0083	3.45597e-06	0.0426	0.0298	0.4842	21.2562
Dimethylarginine (SDMA + ADMA)	rs8107012	G	T	19	34486033	0.0018	0.008	9.11801e-06	0.0465	-0.0224	0.630099	19.7474
X-12645	rs10977991	G	A	9	9798666	0.0073	-0.0326	8.88096e-06	0.0754	-0.0333	0.6584	19.9348
X-12645	rs11068695	A	G	12	118277263	0.0083	-0.0395	2.05698e-06	0.0792	0.1135	0.1518	22.6392
X-12645	rs12234425	C	A	7	154022648	0.0055	0.0243	9.3261e-06	0.0575	0.0066	0.9084	19.5124
X-12645	rs12886782	A	G	14	95133975	0.0046	-0.0206	8.11297e-06	0.0465	-0.0393	0.3985	20.0466
X-12645	rs168190	T	C	5	77936965	0.0097	0.0465	1.80901e-06	0.0388	-0.0018	0.9628	22.9223
X-12645	rs16852455	G	T	3	106127031	0.0037	0.0164	8.81597e-06	0.0383	-0.0352	0.3578	19.6385
X-12645	rs2070895	A	G	15	58723939	0.0054	0.025	3.08702e-06	0.0438	-0.0525	0.2307	21.4247
X-12645	rs2912035	G	T	8	6632149	0.0045	-0.0218	1.302e-06	0.039	-0.0438	0.2613	23.4591
X-12645	rs2980872	A	G	8	126416920	0.004	-0.018	6.79501e-06	0.0389	0.0431	0.2689	20.2402
X-12645	rs308589	G	A	13	62663863	0.0044	0.0196	9.19708e-06	0.0384	-0.0381	0.3209	19.8349
X-12645	rs311496	C	T	20	62221610	0.0072	0.0338	3.046e-06	0.0437	0.0154	0.724599	22.0288
X-12645	rs317279	G	A	2	76285465	0.0045	-0.0202	7.61693e-06	0.0408	0.0195	0.6331	20.1419
X-12645	rs6004798	T	C	22	26247607	0.0045	-0.0201	7.14398e-06	0.04	-0.0432	0.2791	19.943
X-12645	rs807741	G	T	22	19103298	0.0167	0.0805	1.38099e-06	0.0681	0.0198	0.7712	23.1769
X-12645	rs923673	A	C	4	20791198	0.0046	0.0235	2.97797e-07	0.0442	-0.0195	0.6585	26.0881
X-12441--12-hydroxyeicosatetraenoate (12-HETE)	rs1053871	C	T	16	3181963	0.0111	-0.0527	2.14398e-06	0.0404	-0.0112	0.7813	22.5246
X-12441--12-hydroxyeicosatetraenoate (12-HETE)	rs10869731	C	T	9	78811377	0.0146	0.0647	9.01094e-06	0.0437	0.0189	0.6664	19.6238
X-12441--12-hydroxyeicosatetraenoate (12-HETE)	rs11110563	G	T	12	101256840	0.011	0.0485	9.87598e-06	0.0383	0.0261	0.4956	19.4258
X-12441--12-hydroxyeicosatetraenoate (12-HETE)	rs11163633	A	C	1	83477356	0.0112	0.0508	5.60299e-06	0.0383	-0.0369	0.3361	20.5576
X-12441--12-hydroxyeicosatetraenoate (12-HETE)	rs12263193	G	A	10	73641906	0.0129	0.0584	6.34001e-06	0.04	-0.0751	0.0602199	20.4799
X-12441--12-hydroxyeicosatetraenoate (12-HETE)	rs12429941	A	G	13	76031644	0.033	-0.1462	9.29309e-06	0.1243	0.4249	0.000632995	19.6132
X-12441--12-hydroxyeicosatetraenoate (12-HETE)	rs138832	G	A	22	50178082	0.0156	-0.0779	6.18201e-07	0.0489	-0.121	0.01333	24.9073
X-12441--12-hydroxyeicosatetraenoate (12-HETE)	rs1397793	A	G	5	90471451	0.0122	-0.0564	3.64704e-06	0.0421	-0.044	0.2962	21.356
X-12441--12-hydroxyeicosatetraenoate (12-HETE)	rs1494950	G	A	4	14967169	0.0367	-0.1843	5.31202e-07	0.1164	-0.1461	0.2094	25.1999
X-12441--12-hydroxyeicosatetraenoate (12-HETE)	rs1671152	G	T	19	55526345	0.0151	0.0666	9.749e-06	0.059	0.0393	0.505	19.4391
X-12441--12-hydroxyeicosatetraenoate (12-HETE)	rs6580981	A	G	12	54723028	0.0113	-0.0551	1.118e-06	0.0389	-0.0211	0.5867	23.759
X-12441--12-hydroxyeicosatetraenoate (12-HETE)	rs684448	G	T	1	95956363	0.0138	0.0616	8.11802e-06	0.0479	0.017	0.7229	19.9106
X-12441--12-hydroxyeicosatetraenoate (12-HETE)	rs953628	T	G	3	98838914	0.0134	-0.0607	5.74103e-06	0.0498	0.0228	0.647201	20.5045
X-14473	rs1075106	A	C	8	54596558	0.0083	0.0371	8.52393e-06	0.0421	0	0.9999	19.9546
X-14473	rs10889714	T	C	1	41371638	0.0047	0.0216	4.735e-06	0.0413	-0.0341	0.4094	21.1144
X-14473	rs13100602	T	G	3	137100966	0.0047	-0.0219	3.14297e-06	0.0392	-0.029	0.4601	21.7049
X-14473	rs1469456	C	T	5	103253842	0.0054	0.0263	1.36201e-06	0.043	0.036	0.4031	23.7132
X-14473	rs2216028	A	G	12	98408678	0.0047	-0.0209	7.81502e-06	0.0404	-0.0942	0.0197201	19.768
X-14473	rs4986894	C	T	10	96522365	0.0061	0.0421	5.54881e-12	0.0503	0.0556	0.2683	47.6179
X-14473	rs967942	C	T	4	20663866	0.0049	-0.0255	1.64101e-07	0.041	-0.0967	0.01821	27.0741
X-11818	rs10762231	A	G	10	70323114	0.0026	-0.0138	1.68298e-07	0.0384	-0.0411	0.2849	28.1628
X-11818	rs10910427	T	C	1	234539157	0.0026	-0.0122	3.91904e-06	0.0384	0.054	0.1594	22.0109
X-11818	rs10932835	A	G	2	221019458	0.0026	0.0121	3.85496e-06	0.0386	-0.0078	0.8393	21.6515
X-11818	rs12211179	A	G	6	157376672	0.0034	0.0158	4.57299e-06	0.0509	-0.0259	0.611399	21.5884
X-11818	rs12467106	G	A	2	79447701	0.0035	-0.0188	8.37606e-08	0.0755	-0.0497	0.5107	28.8432
X-11818	rs1336659	A	G	13	102952259	0.0026	0.0135	3.00698e-07	0.0386	-0.0216	0.5752	26.9516
X-11818	rs239430	A	G	8	37234473	0.0034	-0.0153	8.77991e-06	0.0468	-0.0102	0.8272	20.2437
X-11818	rs2448148	C	T	8	98626459	0.0056	0.0258	4.38995e-06	0.0406	0.0417	0.3043	21.198
X-11818	rs2454238	T	C	1	244250317	0.0054	0.0241	9.66607e-06	0.0383	-0.0143	0.7083	19.892
X-11818	rs2463492	G	T	2	201465718	0.0026	-0.0118	6.95392e-06	0.0382	0.0178	0.640301	20.5912
X-11818	rs3886930	C	T	4	173083454	0.0026	-0.0117	9.17994e-06	0.0406	-0.0374	0.3569	20.2437
X-11818	rs4130215	A	C	7	48196475	0.0049	0.0238	1.31999e-06	0.0558	0.0538	0.3346	23.5845
X-11818	rs4453360	G	A	13	82125852	0.0026	0.012	4.28302e-06	0.0383	0.0246	0.5212	21.2951
X-11818	rs7146383	T	C	14	32312297	0.0261	0.1237	2.15199e-06	0.2317	0.163	0.4817	22.4332
X-11818	rs7652500	A	G	3	109952470	0.0034	0.0151	7.41208e-06	0.0438	0.0349	0.4246	19.7179
X-11818	rs896401	C	T	16	8454655	0.0035	0.0162	3.43202e-06	0.0432	-0.0032	0.9401	21.417
X-11818	rs9472173	T	C	6	43933256	0.0027	0.0121	8.67701e-06	0.0393	-0.1008	0.01032	20.0774
X-09706	rs10817879	C	T	9	119138164	0.0024	-0.0116	1.45499e-06	0.0384	-0.0122	0.7515	23.3547
X-09706	rs11106514	G	A	12	92729243	0.0071	0.0331	3.51698e-06	0.0864	0.0995	0.2493	21.728
X-09706	rs12516773	G	A	5	57034653	0.0024	-0.0118	1.25499e-06	0.0384	-0.0066	0.8634	24.1669
X-09706	rs1534979	C	T	20	2331513	0.0025	0.0112	8.13804e-06	0.0417	0.0107	0.7971	20.0649
X-09706	rs17260469	C	T	9	20209701	0.008	-0.0361	5.58702e-06	0.0528	-0.1154	0.0288297	20.357
X-09706	rs2034360	T	C	2	46386298	0.0037	0.0174	2.72502e-06	0.0522	0.007	0.8938	22.1093
X-09706	rs4075958	A	G	5	176784512	0.0025	0.0115	5.27497e-06	0.0426	0.0902	0.0342003	21.1542
X-09706	rs4765356	A	G	12	124670554	0.0033	0.0149	7.07701e-06	0.0658	-0.143	0.0297399	20.381
X-09706	rs4798481	A	G	18	6693107	0.0033	-0.0153	2.95699e-06	0.052	0.009	0.8629	21.4899
X-09706	rs4811661	C	T	20	54760515	0.0025	0.0113	6.59402e-06	0.0402	-0.0059	0.8834	20.4248
X-09706	rs5995601	G	A	22	22524871	0.0037	-0.0177	1.702e-06	0.057	-0.0258	0.6509	22.8783
X-09706	rs6832163	G	A	4	114908019	0.0034	0.016	3.48001e-06	0.0476	-0.0281	0.555199	22.1392
X-09706	rs7945891	A	G	11	73470094	0.0088	0.0392	8.08593e-06	0.1026	-0.08	0.4354	19.8203
X-09706	rs7988423	T	C	13	52457382	0.009	0.0397	9.28304e-06	0.1159	-0.1319	0.2549	19.4357
X-09706	rs8137744	G	A	22	44697280	0.0027	-0.0123	5.54996e-06	0.0387	0.0076	0.8451	20.7474
N-acetylglycine	rs10896833	C	T	11	58575572	0.0186	-0.087	3.03599e-06	0.1363	-0.0818	0.548399	21.8717
N-acetylglycine	rs11030392	A	G	11	28648671	0.0092	-0.0434	2.61e-06	0.0396	0.0065	0.8694	22.2243
N-acetylglycine	rs12470532	C	T	2	46738846	0.005	-0.0228	5.45306e-06	0.0383	-0.0045	0.9065	20.7874
N-acetylglycine	rs12661239	G	A	6	69099509	0.005	-0.0244	1.262e-06	0.0401	-0.0029	0.9419	23.8073
N-acetylglycine	rs1701843	A	G	7	113008823	0.0044	-0.0194	8.90307e-06	0.0408	0.0145	0.7218	19.4343
N-acetylglycine	rs17709912	G	A	5	17469690	0.0105	-0.0472	6.41402e-06	0.0442	-0.0601	0.174	20.1804
N-acetylglycine	rs2997201	A	G	10	28437367	0.0044	-0.0195	7.41498e-06	0.0383	-0.0049	0.8988	19.6352
N-acetylglycine	rs472847	T	C	18	55783897	0.0054	0.0243	7.13806e-06	0.0386	0.0103	0.7904	20.244
N-acetylglycine	rs4774192	C	T	15	55102387	0.0137	-0.0709	2.06101e-07	0.0645	0.0343	0.5952	26.747
N-acetylglycine	rs715	C	T	2	211543055	0.0057	0.091	6.65733e-58	0.0414	0.0705	0.0883995	254.803
N-acetylglycine	rs780245	T	C	1	233697530	0.0059	0.0289	1.15401e-06	0.0504	0.0327	0.516699	23.9862
N-acetylglycine	rs7948073	G	T	11	67375184	0.0044	0.0256	4.60405e-09	0.0388	-0.0512	0.1869	33.8412
N-acetylglycine	rs8057910	T	C	16	19479710	0.0088	-0.0391	8.52099e-06	0.0755	0.0015	0.9837	19.736
N-acetylglycine	rs805936	G	A	20	38258767	0.0184	0.0897	1.15899e-06	0.2434	0.0521	0.8305	23.7585
N-acetylglycine	rs840381	C	T	5	34022361	0.0044	-0.0194	9.75506e-06	0.0413	0.0188	0.6498	19.4343
Pro-hydroxy-pro	rs1095462	T	C	2	184757302	0.005	-0.0252	4.13105e-07	0.0403	-0.0317	0.4326	25.3728
Pro-hydroxy-pro	rs1136613	A	G	17	45735975	0.0164	-0.0781	2.01002e-06	0.3478	-0.0966	0.7813	22.6528
Pro-hydroxy-pro	rs11920551	A	G	3	57128211	0.0033	0.0174	1.63399e-07	0.0468	0.0455	0.3308	27.7941
Pro-hydroxy-pro	rs177387	A	G	14	73728957	0.0025	-0.0114	6.186e-06	0.0388	-0.0016	0.9667	20.7879
Pro-hydroxy-pro	rs1812081	T	G	2	134279837	0.0025	0.0114	5.48302e-06	0.0384	0.0052	0.8914	20.7879
Pro-hydroxy-pro	rs1896198	A	G	8	18822249	0.0025	-0.0124	8.67002e-07	0.0382	0.0007	0.9849	24.5949
Pro-hydroxy-pro	rs1930131	T	C	9	101389408	0.0034	-0.0159	2.34801e-06	0.0491	-0.0206	0.674401	21.8634
Pro-hydroxy-pro	rs270771	T	C	19	55220626	0.0061	-0.0279	4.023e-06	0.0963	0.113	0.2406	20.9137
Pro-hydroxy-pro	rs3108879	C	T	8	110747110	0.0026	0.0116	5.88004e-06	0.0388	0.0711	0.0666899	19.8999
Pro-hydroxy-pro	rs737842	G	A	22	22517205	0.0026	0.012	3.04502e-06	0.0388	0.0241	0.5354	21.296
Pro-hydroxy-pro	rs748651	C	T	4	1011115	0.0027	0.0124	4.06303e-06	0.0385	-0.0221	0.5665	21.0862
Pro-hydroxy-pro	rs9479367	A	G	6	152973130	0.0025	0.0112	8.952e-06	0.0388	0.0489	0.2071	20.0649
Pro-hydroxy-pro	rs9528023	T	C	13	60226991	0.0031	-0.0146	3.35598e-06	0.0485	-0.0856	0.0776909	22.175
Pro-hydroxy-pro	rs9594738	T	C	13	42952145	0.0025	0.0137	4.52501e-08	0.0384	-0.05	0.1928	30.0222
X-04495	rs10966194	G	A	9	24070847	0.0036	-0.0159	9.76607e-06	0.0404	0.0146	0.717	19.5014
X-04495	rs11022215	C	T	11	12188383	0.0126	-0.0572	5.33003e-06	0.0811	0.0383	0.636601	20.584
X-04495	rs11597065	C	T	10	35212149	0.0036	0.018	5.27206e-07	0.043	0.0547	0.2034	24.9929
X-04495	rs3113185	C	T	7	67782202	0.0036	0.0175	9.50101e-07	0.0386	-0.0861	0.0258101	23.6237
X-04495	rs4268384	G	A	1	248138531	0.0064	-0.029	5.00599e-06	0.0952	-0.0655	0.491801	20.5264
X-04495	rs4332594	T	C	12	4421362	0.0036	-0.0177	1.109e-06	0.0469	-0.0635	0.1754	24.1668
X-04495	rs7084948	C	T	10	112319194	0.0067	0.0322	1.536e-06	0.0645	0.0133	0.8364	23.0908
X-13859	rs11004433	C	T	10	56413059	0.0029	-0.0128	9.05399e-06	0.0556	-0.0929	0.0947894	19.4757
X-13859	rs11008861	A	G	10	19478056	0.0019	-0.0092	1.532e-06	0.0382	0.0012	0.9744	23.4389
X-13859	rs12022877	G	A	1	162856752	0.0087	0.0403	4.17196e-06	0.0519	0.0762	0.1422	21.432
X-13859	rs12145429	A	G	1	73769279	0.0019	0.0099	2.223e-07	0.0398	0.0694	0.0810793	27.1414
X-13859	rs12259030	A	G	10	64412618	0.0028	0.014	9.06692e-07	0.0494	-0.0808	0.1018	24.9924
X-13859	rs1256061	T	G	14	64703593	0.0019	-0.0085	9.2841e-06	0.0382	-0.0069	0.8571	20.0078
X-13859	rs12570090	C	T	10	9710675	0.0019	0.0094	9.18396e-07	0.0388	0.0102	0.792	24.469
X-13859	rs12969887	C	A	18	6402671	0.0019	-0.0085	9.49511e-06	0.0384	-0.1101	0.00416898	20.0078
X-13859	rs13228785	A	C	7	110043681	0.0019	-0.0089	3.322e-06	0.0396	0.0102	0.7961	21.9352
X-13859	rs165558	C	T	20	12899896	0.0019	0.0091	1.99899e-06	0.0395	-0.0331	0.402	22.9321
X-13859	rs16962157	C	T	16	13592059	0.0038	0.0192	4.57004e-07	0.0862	-0.1184	0.1695	25.5214
X-13859	rs1722784	G	A	1	150961869	0.0019	0.0091	2.40298e-06	0.0385	0.0116	0.7636	22.9321
X-13859	rs1869578	A	G	8	14909909	0.0019	-0.0086	7.60799e-06	0.0386	0.0515	0.1823	20.4813
X-13859	rs2041264	C	T	17	68656936	0.0038	0.0179	2.53402e-06	0.0656	0.133	0.0426796	22.1823
X-13859	rs2273068	T	C	6	41658566	0.0029	-0.0127	8.86605e-06	0.048	-0.027	0.5733	19.1726
X-13859	rs2683822	T	C	2	142106831	0.0019	-0.009	3.457e-06	0.0388	-0.061	0.1162	22.4309
X-13859	rs2708257	A	C	7	147592449	0.0019	-0.0108	2.169e-08	0.0384	0.0375	0.3295	32.3005
X-13859	rs4641528	T	C	12	72387342	0.0019	0.0094	9.43496e-07	0.0386	0.024	0.5339	24.469
X-13859	rs4792953	C	T	17	40873303	0.0019	-0.0094	8.92093e-07	0.0391	0.0504	0.1972	24.469
X-13859	rs4852787	A	C	2	71706697	0.002	-0.0101	2.85601e-07	0.039	-0.0591	0.1294	25.4948
X-13859	rs4968679	T	C	17	62046741	0.0019	-0.009	3.093e-06	0.0383	0.0093	0.8083	22.4309
X-13859	rs6475283	C	T	9	18962486	0.0075	-0.0343	5.118e-06	0.0411	0.0125	0.760599	20.8909
X-13859	rs6486785	A	G	12	122376987	0.0082	0.0371	5.99101e-06	0.1968	-0.1784	0.3646	20.4639
X-13859	rs6827956	A	G	4	11910466	0.0019	0.0089	3.65898e-06	0.0389	0.0224	0.5642	21.9352
X-13859	rs6828013	T	C	4	108135681	0.0038	0.017	8.79103e-06	0.0533	-0.0479	0.3685	20.0078
X-13859	rs6832838	T	C	4	185115102	0.0019	0.0098	3.36101e-07	0.0383	-0.024	0.5308	26.5958
X-13859	rs7036147	T	C	9	122589164	0.0019	-0.009	2.85897e-06	0.0392	0.0164	0.6761	22.4309
X-13859	rs7039918	T	C	9	929611	0.0028	0.0132	2.75702e-06	0.0431	0.0293	0.4967	22.2178
X-13859	rs7147975	G	A	14	22490722	0.0019	0.01	2.43899e-07	0.0385	0.0461	0.2312	27.6924
X-13859	rs7520333	G	A	1	41090250	0.0019	0.0091	2.30202e-06	0.0381	0.0095	0.8038	22.9321
X-13859	rs7814471	G	A	8	58700518	0.0019	0.0092	1.78299e-06	0.0385	-0.0082	0.8308	23.4389
X-13859	rs7862610	C	A	9	8160552	0.0019	-0.0093	1.36101e-06	0.0383	-0.0502	0.19	23.9512
X-13859	rs791320	T	C	9	88951838	0.0019	-0.009	2.57401e-06	0.0397	-0.0072	0.8568	22.4309
X-13859	rs8103504	C	T	19	29808196	0.0019	-0.0092	1.62002e-06	0.0385	-0.0573	0.1369	23.4389
X-13859	rs819909	A	G	1	99762785	0.0019	0.0088	4.24102e-06	0.0384	0.0141	0.7134	21.445
X-13859	rs884957	A	G	6	73867050	0.0019	-0.0085	9.54091e-06	0.0386	-0.0615	0.1111	20.0078
X-13859	rs939358	C	T	17	41666423	0.0019	0.0086	8.15906e-06	0.0383	-0.0082	0.8303	20.4813
X-13859	rs9563725	C	T	13	60010888	0.0019	0.0087	6.01603e-06	0.0399	0.0316	0.4294	20.9604
X-13859	rs9605002	A	G	22	19665133	0.0039	-0.0178	4.23701e-06	0.0627	-0.1093	0.0811708	20.8247
X-13859	rs970719	T	C	11	29254490	0.0019	0.0087	6.43799e-06	0.0387	0.0672	0.0826609	20.9604
X-10510	rs11030066	T	C	11	27618490	0.0035	-0.0167	2.12598e-06	0.072	0.0311	0.665701	22.7603
X-10510	rs11856508	C	T	15	80930742	0.0228	-0.1008	9.63807e-06	0.2378	0.1171	0.6223	19.5235
X-10510	rs11890704	C	T	2	234703667	0.0051	0.0257	4.82503e-07	0.0613	0.0623	0.3091	25.3868
X-10510	rs12337498	T	C	9	116031640	0.0028	-0.0129	3.81197e-06	0.0427	0.0007	0.9862	21.22
X-10510	rs12768523	T	C	10	122752212	0.0027	-0.0131	1.05801e-06	0.0519	-0.0042	0.9359	23.5341
X-10510	rs12965690	C	T	18	14121617	0.0027	0.0125	2.76102e-06	0.0471	0.043	0.361	21.4276
X-10510	rs13117091	A	G	4	77726588	0.0027	0.0125	4.89204e-06	0.0552	-0.0105	0.8496	21.4276
X-10510	rs13149458	T	C	4	97865943	0.0064	-0.0293	4.339e-06	0.1064	0.128	0.2292	20.9535
X-10510	rs17046742	A	G	2	25165825	0.0035	0.0161	4.581e-06	0.0628	0.1007	0.1089	21.1542
X-10510	rs17304995	G	A	3	53070755	0.0026	-0.0123	3.10199e-06	0.0432	-0.0399	0.3556	22.3741
X-10510	rs1994851	G	A	8	62377604	0.0043	0.0203	2.68602e-06	0.0641	-0.0573	0.3716	22.2811
X-10510	rs322129	T	C	19	11401105	0.0027	-0.012	7.73891e-06	0.0467	0.0019	0.9671	19.7477
X-10510	rs3762660	G	T	3	98225660	0.0036	-0.0199	2.67997e-08	0.0655	0.1039	0.1128	30.548
X-10510	rs3849097	G	T	5	16367855	0.0034	0.0161	1.72799e-06	0.0474	-0.0078	0.8688	22.4169
X-10510	rs4462847	G	T	20	24899059	0.005	-0.0221	9.8211e-06	0.041	-0.0398	0.3316	19.5142
X-10510	rs4739066	G	A	8	64104092	0.0044	0.0195	9.50802e-06	0.0663	0.0438	0.5092	19.6357
X-10510	rs4814176	C	T	20	12959398	0.0026	-0.0157	1.04299e-09	0.0402	-0.0022	0.9561	36.4531
X-10510	rs4902243	G	A	14	64234243	0.0035	0.0442	3.408e-37	0.0563	-0.0744	0.1867	159.437
X-10510	rs4949008	G	A	10	42884169	0.0025	-0.012	2.476e-06	0.0516	-0.0018	0.9725	23.0337
X-10510	rs6498634	T	G	16	16988283	0.0026	0.0118	7.87408e-06	0.0456	0.068	0.1356	20.592
Glycerate	rs11061416	G	A	12	131742242	0.0024	0.0125	1.76299e-07	0.0418	0.089	0.0332499	27.1193
Glycerate	rs11618222	T	C	13	26299649	0.004	-0.0182	5.99902e-06	0.044	-0.0314	0.4746	20.6969
Glycerate	rs11724197	G	A	4	168766934	0.0034	-0.0159	2.29398e-06	0.0601	-0.0138	0.8185	21.8634
Glycerate	rs12507784	A	G	4	137507686	0.0025	-0.012	1.78201e-06	0.0457	-0.0915	0.0453304	23.0337
Glycerate	rs12866131	A	C	13	71781111	0.0024	0.011	5.615e-06	0.0449	-0.039	0.385	21.0012
Glycerate	rs17011367	C	T	2	75691522	0.0026	-0.0115	7.37802e-06	0.0435	-0.0391	0.369	19.5583
Glycerate	rs17086746	T	C	4	57259999	0.01	-0.046	4.22503e-06	0.1119	0.0049	0.9653	21.1524
Glycerate	rs17131975	A	G	5	138583691	0.0048	-0.0216	8.18408e-06	0.1122	-0.0637	0.5702	20.2445
Glycerate	rs2643891	A	G	1	2292352	0.004	-0.018	6.79501e-06	0.0438	0.0161	0.712801	20.2427
Glycerate	rs338526	T	C	15	86261840	0.0024	-0.0111	5.60596e-06	0.0409	-0.0195	0.6332	21.3848
Glycerate	rs4836200	G	A	5	124942918	0.0024	0.0109	5.90895e-06	0.0387	-0.0053	0.8915	20.6211
Glycerate	rs6743210	T	C	2	235972217	0.0026	0.0123	2.20902e-06	0.0427	0.0291	0.4963	22.3741
X-05907	rs11061544	G	A	12	131941961	0.0051	0.0241	2.10902e-06	0.1058	-0.1479	0.1624	22.3241
X-05907	rs12803289	A	G	11	121220745	0.0026	-0.0121	4.31301e-06	0.0427	0.0598	0.1619	21.6523
X-05907	rs16828708	G	A	2	149270710	0.0027	-0.0135	9.078e-07	0.0477	-0.0558	0.2423	24.9931
X-05907	rs2028973	T	C	6	25138627	0.0034	0.0162	2.66201e-06	0.0653	0.0988	0.1299	22.6962
X-05907	rs225998	C	A	14	30490362	0.0026	0.0114	9.00596e-06	0.0418	0.0405	0.3332	19.2196
X-05907	rs2806302	G	T	13	100458344	0.0025	-0.0125	6.71104e-07	0.0401	0.0624	0.1197	24.9931
X-05907	rs4904262	C	T	14	86064367	0.0026	0.0121	4.90897e-06	0.0476	-0.1018	0.0324004	21.6523
X-05907	rs6871105	A	G	5	153767845	0.0026	-0.012	4.21599e-06	0.0403	0.0349	0.387	21.2959
X-05907	rs746764	T	C	20	21470713	0.0052	-0.0236	6.62903e-06	0.0468	-0.0032	0.9459	20.5741
X-05907	rs7607746	T	C	2	188488287	0.0062	-0.0333	8.34699e-08	0.0494	-0.0075	0.8797	28.8143
X-05907	rs9500850	G	A	6	29772946	0.0124	-0.0555	8.11802e-06	0.1345	-0.1813	0.1778	20.0099
X-14189--leucylalanine	rs11079672	C	T	17	64925975	0.018	0.0819	5.26999e-06	0.1642	0.1924	0.2413	20.6872
X-14189--leucylalanine	rs12494751	A	C	3	23769897	0.0094	0.0429	4.94197e-06	0.0548	0.0173	0.7523	20.8132
X-14189--leucylalanine	rs12617093	T	C	2	64700471	0.0076	-0.0348	4.81205e-06	0.0392	-0.074	0.0594497	20.9513
X-14189--leucylalanine	rs16992910	A	G	22	34127504	0.0141	0.0646	4.79204e-06	0.0963	-0.1654	0.0858005	20.9752
X-14189--leucylalanine	rs2357258	A	C	2	9806527	0.0079	-0.037	2.53501e-06	0.0405	-0.0755	0.0624597	21.9102
X-14189--leucylalanine	rs4351	A	G	17	61569732	0.006	-0.0581	3.64167e-22	0.0386	-0.0211	0.5844	93.6977
X-14189--leucylalanine	rs463106	C	T	5	122502567	0.0081	-0.0367	6.28999e-06	0.0382	0.0438	0.2518	20.505
X-14189--leucylalanine	rs4968748	A	G	17	61069500	0.0071	-0.0363	3.33603e-07	0.0434	-0.0618	0.1548	26.1202
X-14189--leucylalanine	rs651007	T	C	9	136153875	0.0075	-0.0461	9.57789e-10	0.0459	-0.0082	0.8583	37.7536
X-14189--leucylalanine	rs7229244	C	A	18	52838987	0.0072	0.0328	5.67205e-06	0.0417	0.059	0.1579	20.7378
X-14189--leucylalanine	rs7992673	C	T	13	41776362	0.035	-0.161	4.22503e-06	0.0466	0.0986	0.0342397	21.1167
X-14189--leucylalanine	rs9479657	T	C	6	153928396	0.0118	-0.053	7.75193e-06	0.0741	0.1659	0.0250697	20.1589
X-10506	rs11576061	A	G	1	152975169	0.0034	-0.0158	3.18801e-06	0.0585	0.0907	0.1211	21.5892
X-10506	rs11642383	G	A	16	81488358	0.0025	-0.0113	7.79202e-06	0.0482	-0.0503	0.2962	20.4248
X-10506	rs13420395	A	G	2	55058720	0.0034	0.0154	5.905e-06	0.0632	0.0645	0.3078	20.5099
X-10506	rs1421165	C	T	3	177633633	0.0025	-0.0112	8.15305e-06	0.0431	0.0114	0.791701	20.0649
X-10506	rs1456374	T	C	4	116984836	0.0039	-0.0176	7.03996e-06	0.0388	-0.0536	0.1673	20.3423
X-10506	rs2269713	G	A	6	31141127	0.0075	-0.034	5.64898e-06	0.0865	-0.3672	2.19498e-05	20.5455
X-10506	rs2694777	G	A	10	117859498	0.003	-0.0138	5.59603e-06	0.0475	0.0744	0.1176	21.1542
X-10506	rs4287862	G	A	22	22486735	0.0026	-0.0123	2.16401e-06	0.0525	-0.0695	0.1853	22.374
X-10506	rs6012418	A	G	20	47036502	0.0035	-0.0177	3.81698e-07	0.0527	0.0212	0.6872	25.5677
X-10506	rs6941976	T	G	6	157408683	0.0097	0.0447	3.89502e-06	0.0591	-0.0166	0.7791	21.2117
X-10506	rs7184060	A	G	16	54521649	0.0026	0.0123	1.798e-06	0.0506	-0.0248	0.623499	22.374
Octadecanedioate	rs11733714	T	C	4	94824773	0.0149	-0.0704	2.46502e-06	0.0988	0.0237	0.8102	22.2944
Octadecanedioate	rs11852566	T	C	15	47613548	0.0057	-0.0253	7.90497e-06	0.0737	-0.0111	0.8803	19.6954
Octadecanedioate	rs12829704	A	G	12	21388621	0.0045	-0.042	9.49292e-21	0.0563	0.1411	0.0121501	87.0858
Octadecanedioate	rs17618395	A	G	7	38839591	0.0035	0.0162	5.09601e-06	0.0388	0.0384	0.3226	21.4174
Octadecanedioate	rs2108622	T	C	19	15990431	0.0044	-0.0248	1.2e-08	0.0481	0.0406	0.3987	31.7594
Octadecanedioate	rs359428	G	A	5	173257621	0.01	0.0471	2.44202e-06	0.0802	0.0011	0.9891	22.1776
Octadecanedioate	rs631871	G	A	2	165319988	0.0036	0.017	1.75598e-06	0.0384	-0.0389	0.311	22.2929
X-12442--5,8-tetradecadienoate	rs11717259	A	G	3	22106222	0.0044	-0.0201	4.32703e-06	0.0405	0.0044	0.9129	20.8626
X-12442--5,8-tetradecadienoate	rs12068349	A	G	1	14670045	0.0125	0.0556	9.22508e-06	0.1104	-0.069	0.5316	19.7793
X-12442--5,8-tetradecadienoate	rs2123517	T	C	2	130197577	0.024	0.1158	1.45801e-06	0.0731	-0.0491	0.5015	23.2543
X-12442--5,8-tetradecadienoate	rs2915420	T	C	9	103955550	0.0056	-0.0261	3.18698e-06	0.0464	0.0202	0.6623	21.7163
X-12442--5,8-tetradecadienoate	rs3770914	C	T	2	36636830	0.0116	-0.0537	3.94003e-06	0.0694	0.0851	0.2199	21.4062
X-12442--5,8-tetradecadienoate	rs393228	G	T	6	24962428	0.0075	-0.034	5.61798e-06	0.1402	0.0752	0.591701	20.5455
X-12442--5,8-tetradecadienoate	rs6685187	G	A	1	151858888	0.0041	0.0432	2.87872e-26	0.0397	-0.0472	0.2351	110.989
X-12442--5,8-tetradecadienoate	rs7621575	C	A	3	176456273	0.0058	0.0257	7.75693e-06	0.0682	-0.0279	0.682801	19.6287
X-12442--5,8-tetradecadienoate	rs7826057	A	G	8	95795266	0.0078	-0.0345	9.42909e-06	0.0409	0.0168	0.681601	19.5415
X-12442--5,8-tetradecadienoate	rs8037595	C	T	15	29665115	0.0074	0.0329	9.14597e-06	0.0844	0.0984	0.2437	19.761
X-12442--5,8-tetradecadienoate	rs9552232	A	G	13	21121357	0.0172	0.076	9.68211e-06	0.0939	-0.0023	0.9805	19.502
X-12442--5,8-tetradecadienoate	rs9654430	G	A	5	75647750	0.0042	0.0189	5.92393e-06	0.0389	0.0663	0.0884504	20.2445
3-methyl-2-oxobutyrate	rs11723606	T	C	4	185359278	0.0027	0.0121	8.02602e-06	0.0466	-0.0868	0.0627105	20.0781
3-methyl-2-oxobutyrate	rs11905775	A	C	20	17331246	0.0024	0.0111	3.95904e-06	0.0447	0.0085	0.849	21.3847
3-methyl-2-oxobutyrate	rs12455580	C	T	18	75638023	0.0022	-0.0102	5.74302e-06	0.0407	0.026	0.5221	21.4899
3-methyl-2-oxobutyrate	rs12498138	A	G	3	121459589	0.0043	-0.0199	4.34901e-06	0.0675	-0.0567	0.401	21.4116
3-methyl-2-oxobutyrate	rs12515486	T	C	5	25951104	0.0032	-0.0148	4.11197e-06	0.0512	-0.0161	0.7538	21.3847
3-methyl-2-oxobutyrate	rs1391874	A	G	11	88435739	0.0049	0.023	2.56602e-06	0.0743	0.1049	0.158	22.0264
3-methyl-2-oxobutyrate	rs1440581	C	T	4	89226422	0.0021	0.0122	6.54606e-09	0.0388	-0.0074	0.8499	33.7412
3-methyl-2-oxobutyrate	rs16948533	G	A	17	13699102	0.0047	0.0224	2.23198e-06	0.0942	0.007	0.9405	22.6886
3-methyl-2-oxobutyrate	rs17262575	T	C	7	154044393	0.0029	-0.0129	7.36495e-06	0.0526	0.0548	0.2978	19.7817
3-methyl-2-oxobutyrate	rs17528586	A	G	9	7294013	0.0053	-0.0246	3.10099e-06	0.1082	0.1865	0.0847091	21.5376
3-methyl-2-oxobutyrate	rs1895981	C	T	12	113949341	0.003	-0.014	3.06098e-06	0.0566	-0.1063	0.0603198	21.7698
3-methyl-2-oxobutyrate	rs2075383	C	T	12	106914323	0.0038	0.0176	3.85896e-06	0.0778	0.0904	0.2454	21.4456
3-methyl-2-oxobutyrate	rs243180	G	A	14	90054689	0.0023	-0.0108	3.15602e-06	0.0444	0.009	0.8398	22.043
3-methyl-2-oxobutyrate	rs703654	G	A	12	104113676	0.0025	0.0117	2.89201e-06	0.0624	-0.1041	0.0953498	21.8963
3-methyl-2-oxobutyrate	rs7814548	T	G	8	19397877	0.0037	0.0164	8.81292e-06	0.0612	0.0465	0.4471	19.641
3-methyl-2-oxobutyrate	rs791630	A	G	5	173133592	0.0024	-0.0112	2.80298e-06	0.0549	-0.0665	0.2265	21.7717
3-methyl-2-oxobutyrate	rs819566	C	T	5	72762107	0.0023	-0.0101	9.40698e-06	0.0423	-0.0352	0.4055	19.2782
X-12990--docosapentaenoic acid (n6-DPA)	rs12150661	A	G	17	73193670	0.0134	0.0593	9.21192e-06	0.0587	0.0149	0.7992	19.5588
X-12990--docosapentaenoic acid (n6-DPA)	rs16879493	C	A	4	27576781	0.0106	-0.052	9.81409e-07	0.1311	0.1602	0.2217	24.0347
X-12990--docosapentaenoic acid (n6-DPA)	rs17423134	A	G	3	161369202	0.0108	0.0498	3.75301e-06	0.1045	-0.0567	0.5872	21.2456
X-12990--docosapentaenoic acid (n6-DPA)	rs2099919	C	T	4	16096689	0.0098	-0.0432	9.7221e-06	0.0603	0.0668	0.268	19.4166
X-12990--docosapentaenoic acid (n6-DPA)	rs2172784	C	T	6	166290093	0.0072	-0.0323	7.49601e-06	0.0459	0.1007	0.0283302	20.1094
X-12990--docosapentaenoic acid (n6-DPA)	rs4452305	G	A	3	77427571	0.0181	0.0807	8.47891e-06	0.2131	-0.2045	0.3372	19.8632
X-12990--docosapentaenoic acid (n6-DPA)	rs6436677	T	C	2	228176872	0.0241	0.1131	2.65699e-06	0.1864	0.1086	0.5602	21.9955
X-12990--docosapentaenoic acid (n6-DPA)	rs6947774	T	C	7	76914373	0.0055	0.025	6.64906e-06	0.0408	-0.016	0.694201	20.6449
X-12990--docosapentaenoic acid (n6-DPA)	rs7008266	G	A	8	77871844	0.0052	0.0231	9.32911e-06	0.0383	0.0195	0.6097	19.7186
X-12990--docosapentaenoic acid (n6-DPA)	rs8178281	G	A	17	56317193	0.0185	0.0849	4.29903e-06	0.2406	-0.4279	0.0752905	21.0441
X-12990--docosapentaenoic acid (n6-DPA)	rs9806159	T	G	15	31209654	0.0097	-0.05	2.56201e-07	0.059	0.0185	0.7543	26.5362
X-11876	rs10006433	T	C	4	4326463	0.0046	-0.0211	4.018e-06	0.043	-0.0619	0.1495	21.0316
X-11876	rs11669776	T	C	19	20423698	0.0062	0.0278	8.00498e-06	0.0496	0.0393	0.428	20.0795
X-11876	rs1442060	A	G	4	46366067	0.0052	-0.0236	6.80895e-06	0.0387	-0.0104	0.7871	20.5893
X-11876	rs17137638	A	G	5	100948178	0.0187	0.0845	6.36796e-06	0.0924	0.0548	0.553	20.4105
X-11876	rs1865099	A	G	19	29512573	0.0045	0.0212	2.59998e-06	0.0388	0.0332	0.3924	22.1856
X-11876	rs2108622	T	C	19	15990431	0.0046	0.0231	5.302e-07	0.0481	0.0406	0.3987	25.2076
X-11876	rs2711484	A	G	7	68210911	0.0046	-0.0218	1.88799e-06	0.0425	-0.0281	0.5078	22.4502
X-11876	rs277311	T	C	5	154493790	0.0056	0.0259	4.05798e-06	0.0523	-0.0813	0.1197	21.3819
X-11876	rs2816826	T	C	10	52743962	0.0046	0.0213	2.81903e-06	0.0421	0.0111	0.7915	21.4166
X-11876	rs4149081	A	G	12	21378021	0.0054	0.0243	6.66101e-06	0.0419	-0.083	0.0477002	20.2445
X-11876	rs6904836	T	C	6	107403119	0.0073	0.0323	9.1791e-06	0.0569	0.0556	0.3282	19.5723
X-11876	rs6921033	G	A	6	10184123	0.0426	-0.1937	5.34306e-06	0.314	-0.408	0.1938	20.6691
X-11876	rs8796	T	G	8	98864102	0.0136	0.0634	3.20701e-06	0.0589	-0.1088	0.0647396	21.7074
X-11876	rs9615728	A	G	22	48397623	0.0114	0.0543	2.006e-06	0.0765	0.0975	0.2022	22.6815
X-11876	rs980833	C	T	10	78852031	0.0098	-0.0445	5.98798e-06	0.091	0.0386	0.6712	20.6134
Cholesterol	rs10011091	C	T	4	160932189	0.0018	-0.0086	2.151e-06	0.0582	-0.0266	0.6475	22.821
Cholesterol	rs1005596	A	G	17	33142245	0.0025	0.0115	4.19498e-06	0.087	0.0587	0.4999	21.1543
Cholesterol	rs10207315	T	G	2	21196346	0.0017	0.0078	4.78895e-06	0.0494	0.0229	0.6438	21.028
Cholesterol	rs10493549	G	A	1	75311145	0.0017	0.009	2.274e-07	0.05	-0.0029	0.9536	28.0201
Cholesterol	rs1077834	C	T	15	58723479	0.0023	0.0113	6.86705e-07	0.0439	-0.059	0.1791	24.1314
Cholesterol	rs11022174	G	A	11	12123206	0.0023	-0.0101	7.36105e-06	0.04	-0.034	0.3944	19.2783
Cholesterol	rs11106131	T	G	12	78045649	0.0019	-0.0089	1.80701e-06	0.0472	-0.0977	0.0384096	21.9359
Cholesterol	rs11111293	C	T	12	102921296	0.0018	0.008	6.11801e-06	0.0457	0.0285	0.5328	19.7477
Cholesterol	rs1124515	A	G	11	126346842	0.0017	-0.0078	6.00606e-06	0.0434	-0.0444	0.3062	21.0283
Cholesterol	rs11610936	T	C	12	95285404	0.0025	-0.0121	1.34301e-06	0.0663	-0.0682	0.3037	23.3993
Cholesterol	rs11813145	A	G	10	45134272	0.0017	0.0076	5.86705e-06	0.0424	-0.0221	0.6019	19.9637
Cholesterol	rs12648765	G	A	4	60544511	0.0122	-0.0564	3.56796e-06	0.2008	0.1572	0.4335	21.3477
Cholesterol	rs12881791	G	T	14	63023507	0.0018	0.0083	5.91099e-06	0.0417	-0.039	0.3495	21.2334
Cholesterol	rs12896813	T	C	14	43029500	0.0018	-0.0082	3.52403e-06	0.0511	-0.0507	0.3211	20.7298
Cholesterol	rs1433904	T	C	11	4819790	0.0097	0.0442	5.05603e-06	0.1405	-0.136	0.3332	20.7402
Cholesterol	rs1479402	T	C	3	61973121	0.0068	0.0306	6.85394e-06	0.2511	-0.053	0.8328	20.2273
Cholesterol	rs17182784	T	C	2	166100967	0.0017	-0.0082	2.1e-06	0.0409	-0.0034	0.933	23.2601
Cholesterol	rs17293443	C	T	15	67437863	0.0017	-0.0078	8.09096e-06	0.0434	-0.0109	0.802	21.0462
Cholesterol	rs17683567	T	C	8	133876930	0.0017	0.0078	7.56693e-06	0.0488	0.1075	0.02773	21.0462
Cholesterol	rs17728920	A	C	13	26132841	0.0018	0.0081	5.29895e-06	0.0544	-0.0378	0.4867	20.2445
Cholesterol	rs17765253	A	G	12	54099369	0.0018	0.0096	8.26495e-08	0.0455	-0.0402	0.3764	28.4367
Cholesterol	rs2026590	T	G	9	24833789	0.0017	0.008	3.764e-06	0.0474	-0.0331	0.4846	22.1393
Cholesterol	rs2050223	G	A	20	15701814	0.0017	0.0078	7.22005e-06	0.0488	-0.0736	0.132	21.0462
Cholesterol	rs2130712	A	C	4	155247554	0.0032	0.0165	2.42901e-07	0.0872	0.028	0.7484	26.5797
Cholesterol	rs2259571	G	T	6	31583827	0.0017	0.0078	2.86398e-06	0.0408	0.1084	0.007942	21.0462
Cholesterol	rs2407893	G	A	16	61623478	0.0016	-0.0079	1.28499e-06	0.0391	-0.0066	0.8654	24.3723
Cholesterol	rs2869804	G	A	18	14141133	0.0017	-0.0078	6.50294e-06	0.0468	-0.0343	0.4633	21.0462
Cholesterol	rs2870664	T	C	20	54283260	0.0031	0.0147	1.60199e-06	0.0398	-0.1218	0.00223501	22.4798
Cholesterol	rs3747924	T	C	20	6182755	0.0018	0.0083	4.24297e-06	0.0488	-0.0097	0.8418	21.2566
Cholesterol	rs3802195	G	T	8	99140208	0.0018	-0.0086	1.13201e-06	0.0553	-0.1287	0.0199301	22.821
Cholesterol	rs4401492	T	G	4	184611799	0.0018	0.0082	4.51502e-06	0.052	-0.0222	0.6688	20.7474
Cholesterol	rs445925	A	G	19	45415640	0.004	-0.025	4.10497e-10	0.0723	-0.0823	0.2552	39.0519
Cholesterol	rs4602115	G	T	18	234473	0.0033	-0.0146	7.65103e-06	0.0431	0.0608	0.1576	19.5686
Cholesterol	rs4941743	T	C	13	31664439	0.0017	0.0087	3.28201e-07	0.0436	-0.0143	0.7437	26.1832
Cholesterol	rs602633	G	T	1	109821511	0.0017	0.0102	5.024e-09	0.0463	0.0401	0.3864	35.9902
Cholesterol	rs6511720	T	G	19	11202306	0.0027	-0.0136	3.68799e-07	0.0633	-0.0911	0.15	25.3429
Cholesterol	rs6573766	G	T	14	24852046	0.0018	0.0085	1.54899e-06	0.0434	0.0006	0.9895	22.2933
Cholesterol	rs6603141	G	A	19	8158074	0.0017	0.0081	2.60801e-06	0.0457	0.0046	0.9202	22.6766
Cholesterol	rs6970076	C	T	7	105698143	0.0017	0.0079	4.36596e-06	0.0426	0.0381	0.3708	21.5893
Cholesterol	rs7595385	C	T	2	166764552	0.0051	-0.0237	3.83301e-06	0.0912	0.0972	0.2861	21.5893
Cholesterol	rs871748	T	C	10	5701795	0.0018	-0.0082	8.56209e-06	0.0477	-0.0459	0.3363	20.7474
Cholesterol	rs886282	T	C	17	55188150	0.0018	0.0081	3.71099e-06	0.0458	-0.0179	0.695401	20.2445
Cholesterol	rs927961	T	G	1	41246301	0.0017	-0.0079	5.05697e-06	0.049	-0.0202	0.6807	21.5893
3-methoxytyrosine	rs10012175	T	C	4	90332273	0.0043	0.0194	5.78096e-06	0.0573	0.07	0.222	20.3316
3-methoxytyrosine	rs10800623	A	G	1	199272807	0.0058	-0.0262	6.16794e-06	0.0394	-0.034	0.3881	20.3999
3-methoxytyrosine	rs10963172	G	A	9	17636441	0.0078	-0.0352	6.98699e-06	0.0803	-0.1605	0.0456804	20.3424
3-methoxytyrosine	rs11192702	A	G	10	83909020	0.0062	-0.0275	7.88098e-06	0.1275	0.0406	0.7503	19.6682
3-methoxytyrosine	rs11564710	C	A	11	2200329	0.0034	-0.0166	9.78791e-07	0.0397	-0.0541	0.1725	23.8309
3-methoxytyrosine	rs12131781	G	A	1	167050565	0.0027	-0.0126	2.58797e-06	0.0435	-0.0451	0.2999	21.7719
3-methoxytyrosine	rs12815706	A	G	12	47715378	0.0039	0.019	9.10395e-07	0.0392	-0.0487	0.2138	23.7279
3-methoxytyrosine	rs339707	T	G	3	42723827	0.0026	-0.0142	6.34702e-08	0.043	0.0433	0.3137	29.8203
3-methoxytyrosine	rs6442530	T	C	3	15555422	0.0055	-0.026	2.74499e-06	0.0436	0.0108	0.8038	22.341
3-methoxytyrosine	rs6592988	C	T	7	52281433	0.0035	-0.0167	2.39999e-06	0.0647	0.0131	0.8393	22.7603
3-methoxytyrosine	rs7253109	T	G	19	46084641	0.0026	0.0125	2.34299e-06	0.0395	-0.0578	0.1433	23.1076
3-methoxytyrosine	rs7751499	G	A	6	154970812	0.0026	-0.0124	2.57199e-06	0.0399	0.0179	0.6538	22.7394
3-methoxytyrosine	rs7908166	G	A	10	24328932	0.0079	0.0356	7.67803e-06	0.1409	-0.0933	0.5079	20.3015
3-methoxytyrosine	rs9323203	C	A	14	51437977	0.0027	0.0118	9.49992e-06	0.042	0.0236	0.5745	19.0785
X-12728	rs10020998	G	A	4	106428454	0.0293	0.1357	3.69003e-06	0.0571	-0.0807	0.1578	21.444
X-12728	rs10213999	A	C	5	117907292	0.0203	-0.0914	6.79798e-06	0.0468	-0.0523	0.2643	20.2667
X-12728	rs10408650	T	C	19	42531185	0.0529	0.2407	5.24602e-06	0.0835	-0.1026	0.2193	20.6977
X-12728	rs10995163	C	A	10	64212306	0.0764	-0.3473	5.44001e-06	0.0877	-0.0293	0.738401	20.6588
X-12728	rs11573590	A	G	1	45292173	0.0805	-0.3896	1.31801e-06	0.0916	-0.1508	0.0999609	23.4168
X-12728	rs11694339	A	G	2	35030699	0.0643	0.2881	7.32993e-06	0.1653	0.1055	0.5232	20.07
X-12728	rs11725533	G	A	4	186209273	0.0467	0.2122	5.425e-06	0.0868	0.0482	0.579001	20.6414
X-12728	rs12071018	T	C	1	158087841	0.0387	0.1843	1.962e-06	0.0424	0.0203	0.6327	22.6731
X-12728	rs12326998	A	C	18	32756493	0.18	-1.038	8.085e-09	0.1115	0.04	0.719999	33.2454
X-12728	rs12525617	T	C	6	165507172	0.0582	-0.257	9.92499e-06	0.2031	-0.3778	0.0628203	19.4924
X-12728	rs12702615	A	G	7	7556557	0.179	0.892	6.25302e-07	0.2177	0.2456	0.2592	24.8259
X-12728	rs12769714	T	C	10	73160050	0.18	-1.008	2.14398e-08	0.102	0.1374	0.1778	31.3515
X-12728	rs13094553	G	A	3	156609300	0.177	-0.975	3.62001e-08	0.0879	0.1598	0.0690001	30.335
X-12728	rs13121716	C	A	4	5233536	0.0822	0.3919	1.85699e-06	0.0887	0.1307	0.1405	22.7242
X-12728	rs13147512	T	C	4	8645076	0.167	0.787	2.44602e-06	0.0878	-0.0484	0.5819	22.2023
X-12728	rs1618850	T	G	10	8172573	0.0197	-0.0911	3.77103e-06	0.0387	0.025	0.5187	21.3789
X-12728	rs16831763	G	A	3	120544977	0.081	-0.44	5.57006e-08	0.0994	-0.1468	0.1397	29.4997
X-12728	rs16896783	G	A	6	66247351	0.179	-1.024	1.06101e-08	0.2688	0.0805	0.764499	32.689
X-12728	rs16928617	T	C	10	28509296	0.0846	-0.3934	3.28398e-06	0.3151	0.2538	0.4205	21.6177
X-12728	rs17415487	G	A	10	22597174	0.179	0.898	5.25497e-07	0.0644	-0.0143	0.8237	25.161
X-12728	rs17784966	G	T	2	162630193	0.0703	0.3165	6.76099e-06	0.0966	0.1383	0.152	20.2637
X-12728	rs17796969	C	T	6	129555320	0.038	-0.202	1.064e-07	0.0622	0.0917	0.1402	28.2499
X-12728	rs1912320	G	A	10	87209918	0.0662	-0.3974	1.98002e-09	0.1002	-0.121	0.2273	36.0265
X-12728	rs1954396	A	G	14	43601836	0.0574	-0.2752	1.64999e-06	0.1012	0.0862	0.3945	22.9803
X-12728	rs207703	T	C	4	16828794	0.0561	0.2845	3.94103e-07	0.1191	0.1657	0.1642	25.7111
X-12728	rs2212841	T	C	18	73360511	0.177	0.87	8.86707e-07	0.1531	0.119	0.4369	24.1532
X-12728	rs2390633	A	C	7	22390445	0.0513	-0.2461	1.58099e-06	0.0807	0.0861	0.2859	23.0076
X-12728	rs2830801	A	G	21	28620731	0.179	-1.072	2.11398e-09	0.0722	0.0532	0.4616	35.8563
X-12728	rs3734021	A	G	5	156542599	0.067	-0.301	7.03801e-06	0.0711	0.0147	0.8361	20.1774
X-12728	rs3735210	C	T	7	2069588	0.177	0.873	8.13093e-07	0.1267	-0.17	0.1799	24.299
X-12728	rs3749229	T	C	3	184099206	0.18	0.88	1.014e-06	0.0748	-0.0843	0.2596	23.8947
X-12728	rs3750318	T	C	9	131670952	0.179	0.895	5.73297e-07	0.0801	-0.0144	0.8573	24.9932
X-12728	rs4976704	C	T	5	177042620	0.181	0.905	5.73297e-07	0.0485	-0.0477	0.3253	24.9932
X-12728	rs693833	C	A	1	194089817	0.127	-0.591	3.26302e-06	0.2937	0.4575	0.1193	21.6496
X-12728	rs8089543	T	C	18	18843750	0.179	-1.029	8.99808e-09	0.1749	-0.3965	0.02339	33.0088
X-12728	rs8187736	T	C	15	85430954	0.0481	0.2254	2.72898e-06	0.1255	-0.2025	0.1066	21.9533
X-12728	rs9566930	T	C	13	42710436	0.176	-0.989	1.91699e-08	0.2848	0.1467	0.606599	31.5681
X-12728	rs9812186	G	A	3	172716174	0.0722	0.3327	4.03803e-06	0.1254	0.0212	0.866	21.2282
X-12728	rs9826397	G	A	3	155463888	0.0639	0.2895	5.80096e-06	0.1656	-0.0385	0.8163	20.5022
Nonadecanoate (19:0)	rs10021069	C	T	4	32355847	0.0067	-0.031	4.06499e-06	0.1411	0.0714	0.612999	21.402
Nonadecanoate (19:0)	rs10156335	G	A	8	95643315	0.0034	0.0153	7.17398e-06	0.0533	0.0128	0.8097	20.227
Nonadecanoate (19:0)	rs11118895	T	C	1	222093006	0.0045	0.0202	7.15501e-06	0.0407	-0.0435	0.2851	20.1446
Nonadecanoate (19:0)	rs11674467	C	T	2	38621456	0.003	-0.0148	7.00503e-07	0.0384	-0.0346	0.3673	24.3311
Nonadecanoate (19:0)	rs11780703	T	C	8	139674108	0.0026	-0.0127	9.89191e-07	0.0439	-0.017	0.699199	23.8323
Nonadecanoate (19:0)	rs11824733	T	C	11	23569779	0.0161	0.072	7.64399e-06	0.1154	-0.1506	0.1919	19.9938
Nonadecanoate (19:0)	rs1483739	A	C	4	96314260	0.0026	0.0117	9.50692e-06	0.0417	0.0855	0.0401402	20.2271
Nonadecanoate (19:0)	rs17511568	C	T	6	4461144	0.0033	-0.0152	5.26005e-06	0.0516	-0.0022	0.9655	21.21
Nonadecanoate (19:0)	rs1801838	C	T	4	76577203	0.0105	0.0469	8.51295e-06	0.0585	-0.088	0.1325	19.9457
Nonadecanoate (19:0)	rs281216	T	G	15	47708579	0.0043	0.0205	1.704e-06	0.0607	0.0041	0.9459	22.7223
Nonadecanoate (19:0)	rs4472784	T	C	1	173396971	0.0026	-0.0118	4.782e-06	0.0398	-0.006	0.8797	20.592
Nonadecanoate (19:0)	rs603424	A	G	10	102075479	0.0032	0.0182	2.229e-08	0.0598	0.0408	0.495	32.308
Nonadecanoate (19:0)	rs9291034	T	C	3	192632492	0.0026	-0.0117	5.41602e-06	0.0384	-0.0424	0.2703	20.2442
Nonadecanoate (19:0)	rs9543361	T	C	13	73976863	0.011	-0.0514	3.182e-06	0.1016	0.0625	0.5384	21.8076
2-aminobutyrate	rs10022462	T	C	4	89243818	0.0018	-0.0117	4.54779e-11	0.0387	0.0619	0.11	42.2379
2-aminobutyrate	rs10211524	A	G	2	65208074	0.0023	0.0189	5.58856e-16	0.0389	-0.0849	0.0288902	67.5061
2-aminobutyrate	rs10491285	G	A	5	126340086	0.0018	0.0082	3.72898e-06	0.0454	0.0369	0.4166	20.7471
2-aminobutyrate	rs10790077	C	T	11	115341893	0.0018	0.009	3.14797e-07	0.039	-0.0277	0.4785	24.9928
2-aminobutyrate	rs10898007	T	C	11	82328339	0.0018	0.0083	2.29699e-06	0.0383	0.0281	0.4623	21.2562
2-aminobutyrate	rs1152592	G	A	14	64676098	0.0018	0.0092	1.56801e-07	0.0397	-0.0192	0.6298	26.116
2-aminobutyrate	rs11879267	G	A	19	3763118	0.0026	0.0138	8.69701e-08	0.0458	-0.0106	0.8169	28.1371
2-aminobutyrate	rs11885653	T	C	2	34200798	0.0018	-0.0084	1.758e-06	0.0383	0.0096	0.8029	21.7715
2-aminobutyrate	rs11954900	C	T	5	133333988	0.0026	-0.012	3.59501e-06	0.0587	-0.0922	0.1163	21.2957
2-aminobutyrate	rs13256255	A	G	8	68797014	0.0026	-0.0126	8.29698e-07	0.0579	0.0547	0.3448	23.4785
2-aminobutyrate	rs13288466	C	T	9	18326806	0.0034	0.0157	5.26005e-06	0.0658	-0.0137	0.8354	21.298
2-aminobutyrate	rs1334592	T	C	10	16447004	0.0018	-0.0084	4.01301e-06	0.0386	-0.0032	0.9342	21.7718
2-aminobutyrate	rs1420426	A	G	7	37227330	0.0018	0.0081	4.16303e-06	0.0401	-0.0049	0.9017	20.2445
2-aminobutyrate	rs16826003	C	T	2	134265818	0.005	0.0239	1.72302e-06	0.0772	0.0405	0.5995	22.8422
2-aminobutyrate	rs17101315	C	T	14	64068193	0.0063	0.0284	5.94799e-06	0.1415	-0.0387	0.784599	20.3159
2-aminobutyrate	rs17668963	A	C	6	84811129	0.006	0.0326	5.33298e-08	0.1255	0.051	0.6842	29.513
2-aminobutyrate	rs17763479	A	C	10	77103188	0.0034	0.0167	9.81093e-07	0.0697	-0.055	0.4301	24.1188
2-aminobutyrate	rs1864774	T	C	11	83199276	0.0017	0.0093	1.15401e-07	0.0396	-0.0158	0.6902	29.8927
2-aminobutyrate	rs192812	T	C	3	161491831	0.0018	0.0083	2.89001e-06	0.0398	0.0469	0.2379	21.2565
2-aminobutyrate	rs2018507	A	G	10	88163251	0.0018	-0.0088	7.06106e-07	0.0389	0.01	0.7964	23.8927
2-aminobutyrate	rs2635351	A	C	4	118481405	0.0018	-0.0088	5.94497e-07	0.0398	0.0394	0.3215	23.8947
2-aminobutyrate	rs2651929	C	T	1	3101353	0.0018	0.008	7.04304e-06	0.0416	0.0061	0.8842	19.7477
2-aminobutyrate	rs37379	G	A	5	35045826	0.0034	-0.0168	7.93999e-07	0.0625	-0.0129	0.8366	24.3869
2-aminobutyrate	rs3961919	A	G	2	113243321	0.0018	0.0085	1.48102e-06	0.0388	-0.012	0.757201	22.2933
2-aminobutyrate	rs405945	T	C	7	107841732	0.0018	-0.0082	3.15399e-06	0.0385	0.0515	0.1815	20.7474
2-aminobutyrate	rs4315324	G	A	16	48665975	0.0018	-0.0092	1.38998e-07	0.0388	0.0081	0.8343	26.1164
2-aminobutyrate	rs4685337	T	C	3	16474332	0.0018	-0.0078	8.63595e-06	0.0388	-0.0257	0.5072	18.7727
2-aminobutyrate	rs4717210	G	A	7	64238697	0.004	-0.019	2.034e-06	0.0566	-0.0626	0.2684	22.5564
2-aminobutyrate	rs4722590	A	C	7	26354882	0.0018	0.008	5.79896e-06	0.0387	0.0232	0.548399	19.7477
2-aminobutyrate	rs4815285	A	G	20	24594269	0.0018	-0.0085	1.191e-06	0.0388	0.0759	0.0501695	22.2933
2-aminobutyrate	rs597467	T	C	7	51951935	0.0018	0.0087	8.05805e-07	0.0386	0.0156	0.687299	23.3548
2-aminobutyrate	rs6425496	T	C	1	178661629	0.0018	-0.0079	7.81898e-06	0.0384	0.0514	0.181	19.2571
2-aminobutyrate	rs6486771	C	T	12	129581261	0.0018	0.0082	3.45096e-06	0.0407	-0.0734	0.0712098	20.7474
2-aminobutyrate	rs6844227	T	C	4	170920877	0.0018	-0.0078	9.0209e-06	0.0384	0.0834	0.0296797	18.7727
2-aminobutyrate	rs6970514	G	A	7	148149516	0.0053	0.0233	9.02007e-06	0.0812	-0.0006	0.9937	19.3215
2-aminobutyrate	rs6972344	T	C	7	135822715	0.0018	0.0094	1.108e-07	0.039	-0.0233	0.550201	27.2642
2-aminobutyrate	rs7286668	C	A	22	35442750	0.0025	0.0113	7.86303e-06	0.0598	-0.1412	0.0181602	20.4248
2-aminobutyrate	rs7310323	C	A	12	60492534	0.0017	-0.0088	4.06799e-07	0.0382	0.0869	0.0226898	26.7886
2-aminobutyrate	rs755403	C	T	4	6389642	0.0018	-0.0087	9.52292e-07	0.0383	0.0225	0.5577	23.3548
2-aminobutyrate	rs758132	C	A	15	92728152	0.0018	-0.008	5.18394e-06	0.0387	-0.0135	0.7275	19.7477
2-aminobutyrate	rs7582468	C	A	2	33948327	0.0018	-0.0079	6.52394e-06	0.0384	-0.0049	0.8976	19.2571
2-aminobutyrate	rs9323955	G	A	14	97294935	0.0018	-0.0083	2.70203e-06	0.0384	-0.0334	0.3843	21.2566
2-aminobutyrate	rs9821422	T	G	3	88419120	0.0018	-0.0085	1.37199e-06	0.0383	-0.0375	0.3273	22.2914
X-11521	rs10023223	C	T	4	171168353	0.0056	0.0256	5.58303e-06	0.0598	-0.024	0.6876	20.8923
X-11521	rs11134995	T	C	5	176144800	0.0038	0.0177	2.95903e-06	0.0403	0.0009	0.9824	21.6882
X-11521	rs1171660	G	A	10	61443808	0.0038	0.0189	6.89208e-07	0.0384	0.0321	0.4021	24.7308
X-11521	rs13037679	G	A	20	8324256	0.0047	0.0217	5.00899e-06	0.042	0.0244	0.561399	21.3111
X-11521	rs16833668	A	C	1	151918164	0.0038	0.0211	2.914e-08	0.0429	0.0388	0.3649	30.8207
X-11521	rs2234185	C	T	6	42897074	0.0038	0.0169	9.32996e-06	0.0393	0.0465	0.2362	19.7567
X-11521	rs3741298	T	C	11	116657561	0.0097	-0.044	6.09705e-06	0.0452	0.0038	0.9338	20.5704
X-11521	rs4733166	C	T	8	33571496	0.0039	0.0198	2.84197e-07	0.0417	-0.0292	0.4847	25.7681
X-11521	rs9318132	C	A	13	73571073	0.0046	0.021	5.26599e-06	0.0407	0.0496	0.2236	20.8355
X-11521	rs981831	T	C	4	128343259	0.0057	0.0267	2.48199e-06	0.059	-0.0321	0.5868	21.9358
Decanoylcarnitine	rs10036208	C	T	5	131571323	0.0041	-0.0199	1.492e-06	0.0383	0.0293	0.4437	23.5516
Decanoylcarnitine	rs1220578	A	G	13	24730147	0.0072	-0.0323	6.89208e-06	0.0758	0.0396	0.6011	20.1197
Decanoylcarnitine	rs12932433	T	G	16	7114043	0.0041	0.0186	6.33607e-06	0.0459	-0.0579	0.2074	20.575
Decanoylcarnitine	rs17157494	A	G	5	104409021	0.0075	0.0353	2.20699e-06	0.0783	0.0193	0.8049	22.1467
Decanoylcarnitine	rs17638535	A	G	6	51934092	0.014	-0.072	2.47999e-07	0.1863	0.1286	0.49	26.4418
Decanoylcarnitine	rs2062541	A	G	16	16127235	0.004	0.0225	2.89001e-08	0.0383	-0.0725	0.0583002	31.632
Decanoylcarnitine	rs2140779	T	C	2	121302719	0.0056	-0.0247	9.87211e-06	0.0534	0.0373	0.4853	19.4491
Decanoylcarnitine	rs2156436	T	C	18	57457267	0.0302	0.1445	1.73002e-06	0.1167	-0.045	0.6998	22.8878
Decanoylcarnitine	rs6475272	C	T	9	18949249	0.0048	0.0235	9.06609e-07	0.0426	0.0084	0.8431	23.9626
Decanoylcarnitine	rs6537038	G	A	4	142166712	0.0041	0.0188	4.92901e-06	0.0386	0.0118	0.7601	21.0198
Decanoylcarnitine	rs7552404	G	A	1	76135946	0.0041	-0.0563	3.32277e-43	0.0435	0.0573	0.1883	188.508
Decanoylcarnitine	rs7819483	G	A	8	144351394	0.0042	0.0187	7.45504e-06	0.0423	-0.0672	0.1117	19.8183
Decanoylcarnitine	rs8396	C	T	4	159630817	0.0041	-0.0533	8.69161e-38	0.0436	-0.008	0.8549	168.954
Decanoylcarnitine	rs9556	C	T	9	102732237	0.0042	0.0189	6.07505e-06	0.0454	0.0246	0.5883	20.2445
X-04498	rs10043	C	A	7	56174115	0.0035	0.0157	6.39794e-06	0.0484	-0.0418	0.3879	20.1159
X-04498	rs10104759	G	T	8	35304398	0.0027	0.0124	3.56796e-06	0.0405	-0.052	0.1985	21.0859
X-04498	rs12446555	T	G	16	89799045	0.0065	-0.029	9.01509e-06	0.0701	0.0709	0.3125	19.8996
X-04498	rs12552851	C	T	9	24488925	0.0027	-0.0131	1.737e-06	0.041	0.0943	0.0213698	23.5337
X-04498	rs13357681	T	C	5	20439754	0.0027	0.0129	1.96399e-06	0.0431	-0.0039	0.9274	22.8206
X-04498	rs13440146	T	G	9	123681451	0.006	-0.0292	1.293e-06	0.0621	-0.0285	0.6458	23.6777
X-04498	rs17450296	G	T	5	108439391	0.0045	0.0219	1.108e-06	0.0568	-0.0382	0.5012	23.6777
X-04498	rs1781619	T	C	6	154135968	0.003	0.016	9.64295e-08	0.0434	0.0411	0.3433	28.4363
X-04498	rs1939990	C	T	11	126809014	0.0027	0.0136	6.91194e-07	0.0492	0.0495	0.314	25.3645
X-04498	rs2642169	A	G	4	59508505	0.0027	0.0118	8.63197e-06	0.0389	-0.0212	0.5864	19.0947
X-04498	rs2863060	A	G	3	177514714	0.0027	-0.0132	1.422e-06	0.0434	0.0477	0.2726	23.8944
X-04498	rs3778464	C	T	6	125498495	0.0096	-0.0455	2.18102e-06	0.0635	0.0559	0.3788	22.4572
X-04498	rs4510422	T	C	4	231940	0.0035	-0.0158	7.03493e-06	0.0424	0.0153	0.717999	20.373
X-04498	rs4976897	T	C	8	37707898	0.0027	0.0133	1.15601e-06	0.0469	0.019	0.6859	24.2578
X-04498	rs6012412	G	A	20	47027681	0.0028	0.0128	4.00996e-06	0.0432	0.0172	0.6899	20.892
X-04498	rs7604529	G	A	2	102680601	0.0036	0.0161	8.03896e-06	0.0651	0.0329	0.6132	19.9951
X-04498	rs7938161	G	A	11	5213276	0.0033	-0.0145	9.94306e-06	0.0384	0.0063	0.8691	19.2994
X-04498	rs9926816	G	A	16	55103725	0.0036	0.0164	5.19302e-06	0.0569	-0.0301	0.5966	20.7472
X-12847	rs10074057	A	G	5	123959513	0.0082	-0.0373	5.23998e-06	0.0558	0.1091	0.0503304	20.6847
X-12847	rs10829406	A	G	10	130249681	0.0092	0.0434	2.31601e-06	0.0569	-0.0141	0.8048	22.2466
X-12847	rs10887481	T	C	10	87220042	0.0581	0.2627	6.05703e-06	0.1587	-0.2358	0.1372	20.4375
X-12847	rs11577980	T	C	1	36836476	0.0114	0.0503	9.86393e-06	0.0844	0.0571	0.499001	19.4619
X-12847	rs11946836	T	C	4	173757865	0.0653	0.2917	8.06901e-06	0.1118	-0.0723	0.5182	19.9483
X-12847	rs11962139	A	G	6	66116731	0.0155	0.0753	1.12001e-06	0.1447	0.0986	0.4956	23.5932
X-12847	rs17287098	A	G	3	46605447	0.0084	0.0375	7.14793e-06	0.0702	-0.0056	0.9365	19.9234
X-12847	rs7733505	A	C	5	79130843	0.0485	0.2162	8.31304e-06	0.1803	-0.0589	0.7438	19.8649
X-13741	rs10082970	C	T	12	132078182	0.0088	0.0451	2.98903e-07	0.0409	-0.0343	0.4012	26.2571
X-13741	rs10818386	T	C	9	122564129	0.0089	0.0395	8.681e-06	0.0463	0.0475	0.3046	19.6913
X-13741	rs1159296	C	T	18	10864553	0.0135	0.061	6.59796e-06	0.0426	0.0048	0.9105	20.4104
X-13741	rs12189736	C	T	6	72293724	0.0114	0.0642	1.55901e-08	0.0605	0.0325	0.5914	31.7044
X-13741	rs17167889	C	T	7	96516313	0.0176	0.0852	1.299e-06	0.1151	-0.0258	0.8227	23.4268
X-13741	rs215934	T	C	6	85487246	0.0093	0.043	3.58402e-06	0.0537	-0.0097	0.8559	21.3713
X-13741	rs4841110	G	A	8	9086023	0.0073	-0.0342	2.60399e-06	0.0545	0.0694	0.2028	21.939
X-13741	rs7326215	C	T	13	59965281	0.0103	-0.0495	1.49101e-06	0.0611	0.0052	0.9324	23.0885
X-13741	rs9784679	T	C	5	107220280	0.008	0.0363	6.19798e-06	0.0402	-0.0665	0.0979603	20.5794
X-13741	rs9849918	C	A	3	187018063	0.0073	-0.0363	7.73606e-07	0.0389	-0.0098	0.8018	24.7153
Alanine	rs10086950	A	C	8	10355378	0.0018	-0.008	6.46606e-06	0.0423	0.0336	0.4272	19.7439
Alanine	rs10211524	A	G	2	65208074	0.0023	-0.0104	7.99098e-06	0.0389	-0.0849	0.0288902	20.431
Alanine	rs11183620	G	A	12	47212370	0.0017	-0.0098	1.548e-08	0.0397	-0.1276	0.00132999	33.1903
Alanine	rs11652554	T	C	17	4338964	0.0018	0.0087	1.521e-06	0.0389	0.0159	0.6834	23.3548
Alanine	rs11704957	A	C	22	26665804	0.0049	-0.0231	2.84603e-06	0.1002	-0.1321	0.1874	22.2184
Alanine	rs11893991	G	A	2	44894142	0.0018	-0.0089	8.88792e-07	0.0388	-0.0368	0.3422	24.4409
Alanine	rs1260326	C	T	2	27730940	0.0017	-0.0131	5.5616e-14	0.0401	-0.0658	0.1008	59.3645
Alanine	rs1289671	A	G	1	117619936	0.0018	-0.0084	1.55998e-06	0.0383	-0.0072	0.8504	21.7719
Alanine	rs1440327	T	C	18	68050456	0.0018	-0.0082	5.99598e-06	0.0386	0.0041	0.9145	20.7474
Alanine	rs1566951	T	C	9	76315155	0.0018	-0.0082	4.52397e-06	0.0389	0.0276	0.4781	20.7474
Alanine	rs17106647	T	C	1	81998027	0.0057	0.0282	8.85197e-07	0.1439	0.1338	0.3525	24.4698
Alanine	rs17520130	C	T	4	21324191	0.0018	0.0088	6.84904e-07	0.0388	-0.0676	0.0817203	23.8741
Alanine	rs1850267	T	C	3	8152315	0.0018	0.0079	9.56203e-06	0.0383	0.0076	0.8418	19.2571
Alanine	rs2064272	A	G	20	8512967	0.0018	-0.0082	4.49304e-06	0.043	-0.0071	0.8681	20.7474
Alanine	rs211962	C	T	21	18951922	0.0026	0.012	5.30994e-06	0.0387	-0.0966	0.01262	21.296
Alanine	rs2295689	G	A	14	23518791	0.002	0.009	6.79501e-06	0.0386	0.018	0.64	20.2445
Alanine	rs2762343	G	A	6	35066091	0.0017	-0.0077	9.63008e-06	0.0384	-0.0127	0.7411	20.51
Alanine	rs4317609	G	A	8	117467008	0.0018	0.0079	7.98399e-06	0.0408	-0.0532	0.1925	19.2571
Alanine	rs465152	G	A	3	6919079	0.0017	0.0087	6.45194e-07	0.0388	0.0597	0.1242	26.1606
Alanine	rs485878	A	G	11	125777056	0.0018	-0.0081	4.67003e-06	0.0388	-0.058	0.1343	20.2445
Alanine	rs4980554	G	A	11	69281227	0.0017	-0.0082	2.869e-06	0.039	0.0087	0.824	23.2401
Alanine	rs6053126	G	A	20	564893	0.003	0.014	3.06098e-06	0.0403	0.0174	0.666699	21.7719
Alanine	rs6497167	G	T	15	94625382	0.0018	-0.0079	7.63906e-06	0.0405	0.0106	0.7935	19.2571
Alanine	rs651158	G	A	6	35906389	0.0018	-0.0087	8.12307e-07	0.0395	-0.04	0.3102	23.3548
Alanine	rs6706043	G	T	2	177652593	0.0018	0.0079	7.33095e-06	0.0382	-0.0206	0.5895	19.2571
Alanine	rs6839120	G	A	4	82365496	0.0018	-0.0082	4.03097e-06	0.0407	0.0796	0.0506606	20.7474
Alanine	rs6962350	T	G	7	144524224	0.0018	0.008	5.68395e-06	0.0403	-0.0734	0.0687306	19.7477
Alanine	rs7191435	T	C	16	12363035	0.0018	0.0084	2.53402e-06	0.0383	-0.0393	0.3046	21.7719
Alanine	rs7712111	G	A	5	168702491	0.0018	-0.0084	1.632e-06	0.0391	0.0079	0.8405	21.7719
Alanine	rs7791060	G	A	7	32397269	0.0034	0.0167	6.96097e-07	0.1099	-0.0449	0.683	24.1168
Alanine	rs785896	G	A	9	79179861	0.002	-0.009	6.79501e-06	0.0384	0.0022	0.9535	20.2445
Alanine	rs890230	C	T	8	6660502	0.0018	-0.0086	1.06101e-06	0.0385	-0.0245	0.523701	22.8209
Alanine	rs9367164	G	A	6	42765884	0.0017	-0.0077	9.16706e-06	0.0401	0.0373	0.3523	20.51
Alanine	rs9582849	G	A	13	104959504	0.0041	-0.02	1.339e-06	0.0448	0.0742	0.0975708	23.7889
Alanine	rs9876174	C	T	3	31436131	0.0026	-0.0117	7.00003e-06	0.058	-0.1121	0.0533998	20.2445
Cortisone	rs10102742	C	T	8	132304508	0.0018	-0.0078	8.72991e-06	0.039	-0.0271	0.4861	18.7727
Cortisone	rs10454657	T	C	13	75591823	0.0017	0.0083	1.637e-06	0.0388	0.0707	0.0683896	23.8103
Cortisone	rs10824300	G	A	10	54011665	0.002	-0.009	6.79501e-06	0.0384	0.0457	0.2339	20.2445
Cortisone	rs10851734	G	A	15	64216247	0.0017	-0.0078	6.04798e-06	0.04	0.0352	0.3788	21.0462
Cortisone	rs10938815	G	T	4	20856353	0.0017	-0.0099	8.38108e-09	0.0385	-0.0282	0.4647	33.9043
Cortisone	rs1115509	C	A	17	20928954	0.0211	0.0999	2.12501e-06	0.152	0.0463	0.760801	22.4103
Cortisone	rs11532668	G	A	7	23109033	0.0038	-0.0168	9.74608e-06	0.045	-0.0029	0.9485	19.5404
Cortisone	rs1173830	T	C	1	245558664	0.0034	-0.0171	6.60207e-07	0.0406	0.0369	0.364	25.2881
Cortisone	rs13280205	C	A	8	5857112	0.0025	-0.0121	2.01502e-06	0.0402	-0.026	0.5177	23.399
Cortisone	rs1438564	T	C	3	81062618	0.0025	0.0114	5.10305e-06	0.0447	-0.0108	0.8096	20.7879
Cortisone	rs17248331	C	T	8	107963808	0.0017	0.0089	1.69899e-07	0.0384	0.0361	0.3463	27.3772
Cortisone	rs2118096	C	A	3	161525058	0.0017	-0.0084	1.133e-06	0.0412	0.0291	0.480799	24.4086
Cortisone	rs2272663	G	A	8	145578296	0.0017	-0.0077	9.38901e-06	0.0383	-0.0385	0.314	20.51
Cortisone	rs227421	T	C	14	70458035	0.0025	0.0116	4.03497e-06	0.0471	-0.0851	0.0709594	21.5237
Cortisone	rs2325727	T	C	6	2013899	0.0017	-0.0076	9.34007e-06	0.0386	0.0073	0.8509	19.9807
Cortisone	rs2351174	T	G	14	61013237	0.0017	-0.0081	2.62803e-06	0.0421	0.0469	0.2653	22.6962
Cortisone	rs2364598	A	C	12	53795365	0.003	-0.014	3.06098e-06	0.0625	-0.0221	0.723701	21.7718
Cortisone	rs3095571	A	G	16	53544993	0.0017	0.0078	6.74404e-06	0.0398	-0.0255	0.520701	21.028
Cortisone	rs4470135	C	A	16	59190194	0.0018	-0.0088	5.17404e-07	0.0384	0.0238	0.535601	23.8947
Cortisone	rs4653629	T	C	1	225520055	0.0017	-0.0084	1.24899e-06	0.0389	0.0343	0.3774	24.4086
Cortisone	rs4717222	A	C	7	64340294	0.0017	-0.0086	4.344e-07	0.0381	-0.0213	0.576901	25.5847
Cortisone	rs4930767	C	T	12	5597381	0.0017	0.0079	3.68697e-06	0.0383	0.0083	0.8284	21.5893
Cortisone	rs527793	T	G	11	70510224	0.0033	-0.0149	4.66799e-06	0.0637	0.1258	0.0483805	20.381
Cortisone	rs6017596	T	C	20	35868219	0.0017	-0.0084	8.30807e-07	0.0384	0.0433	0.26	24.4086
Cortisone	rs6539409	G	T	12	108427987	0.0017	0.0078	4.95302e-06	0.04	-0.0076	0.8483	21.0462
Cortisone	rs6910731	A	G	6	23415462	0.0018	0.0087	9.064e-07	0.0394	0.0122	0.7573	23.3527
Cortisone	rs7562418	A	C	2	7343159	0.0017	0.0077	6.80895e-06	0.0382	-0.001	0.9792	20.51
Cortisone	rs7661472	A	C	4	142063686	0.0017	-0.0082	1.37899e-06	0.0385	-0.0072	0.8513	23.2601
Cortisone	rs7670890	A	G	4	80769393	0.0017	-0.0076	9.63896e-06	0.0415	-0.061	0.1415	19.9807
Cortisone	rs7814638	A	G	8	40213193	0.0025	-0.0133	1.23101e-07	0.0687	-0.1347	0.0496798	28.2703
Cortisone	rs7837792	T	C	8	123785276	0.0017	-0.0081	2.78202e-06	0.0392	-0.0079	0.8396	22.6767
Cortisone	rs7915877	C	T	10	78727967	0.0017	0.0078	4.41601e-06	0.0395	0.0592	0.134	21.0462
Cortisone	rs9379820	C	T	6	26049924	0.0017	0.0076	8.31591e-06	0.0391	-0.0922	0.0183899	19.9807
Cortisone	rs9391679	A	C	6	30228652	0.0025	0.0123	5.815e-07	0.0524	-0.2213	2.40902e-05	24.1147
Cortisone	rs940511	G	A	6	82346606	0.0017	0.0077	6.71305e-06	0.0382	-0.0169	0.6581	20.2756
Cortisone	rs960381	C	A	7	49558713	0.0017	-0.008	3.55902e-06	0.0402	0.0082	0.8385	22.0614
Cortisone	rs9674799	G	A	17	1984540	0.0032	-0.0157	7.465e-07	0.0463	-0.0246	0.5961	23.9801
X-13553	rs10108139	C	T	8	134867626	0.0031	-0.0142	6.44703e-06	0.0405	-0.0123	0.7622	20.9028
X-13553	rs10987651	A	G	9	130200369	0.0077	0.0346	7.519e-06	0.068	-0.0063	0.9267	19.9554
X-13553	rs17301396	T	C	3	59909673	0.0045	-0.0202	7.16506e-06	0.0446	-0.0502	0.2605	20.0738
X-13553	rs17305086	T	G	4	183036914	0.0041	-0.0181	8.209e-06	0.0458	0.0198	0.6658	19.2611
X-13553	rs17815776	C	A	8	118730020	0.0238	0.1079	5.94196e-06	0.1378	0.1109	0.421	20.3133
X-13553	rs6695423	G	A	1	75603101	0.0033	0.0146	7.47601e-06	0.0429	-0.0186	0.665301	19.345
X-13553	rs764419	T	G	6	155182333	0.0041	-0.0187	4.98701e-06	0.0477	-0.0741	0.1201	20.5592
X-13553	rs9885127	C	T	5	68321834	0.0281	0.1433	3.32399e-07	0.1722	0.0384	0.8237	25.9079
Erythronate	rs10119850	G	A	9	110503742	0.0019	-0.0088	2.59801e-06	0.0389	0.0426	0.2739	21.2006
Erythronate	rs10189479	A	C	2	219287276	0.0018	-0.0081	5.91398e-06	0.0387	0.0551	0.1546	20.1733
Erythronate	rs10263766	C	T	7	55985288	0.0018	0.0106	7.46999e-09	0.0462	-0.0225	0.6262	34.6668
Erythronate	rs10765992	A	C	11	12843878	0.0018	0.0082	5.13003e-06	0.0395	-0.0688	0.0815605	20.7458
Erythronate	rs10832688	A	G	11	16843375	0.002	-0.009	6.79501e-06	0.0394	-0.0124	0.752899	20.2429
Erythronate	rs1093661	G	T	1	20342503	0.002	-0.009	6.79501e-06	0.0406	-0.0367	0.3657	20.2429
Erythronate	rs11054848	G	A	12	12515329	0.0018	0.0086	2.848e-06	0.0386	0.066	0.0877001	22.8191
Erythronate	rs11065987	G	A	12	112072424	0.0018	0.0088	8.30405e-07	0.0393	0.0577	0.142	23.8928
Erythronate	rs11160549	A	G	14	100246350	0.0018	-0.0088	1.53801e-06	0.0407	-0.0182	0.654501	23.8928
Erythronate	rs11241111	G	A	5	110580947	0.0018	-0.0095	2.15199e-07	0.0433	0.0204	0.6375	27.8451
Erythronate	rs12096170	A	G	1	192008921	0.0018	0.0082	4.96501e-06	0.0388	0.0523	0.1778	20.7458
Erythronate	rs12481269	C	T	20	42079562	0.0035	0.0158	8.56308e-06	0.0679	-0.1424	0.0360803	20.3716
Erythronate	rs1260326	C	T	2	27730940	0.0018	-0.0086	1.356e-06	0.0401	-0.0658	0.1008	22.8191
Erythronate	rs12749761	A	G	1	4111187	0.0019	-0.0087	5.48997e-06	0.0445	-0.0251	0.5728	20.9594
Erythronate	rs13022722	G	A	2	19770970	0.0018	-0.0094	2.46201e-07	0.0386	-0.023	0.5513	27.262
Erythronate	rs13385804	C	A	2	142617164	0.0018	0.0081	9.38793e-06	0.0418	-0.0686	0.1009	20.2429
Erythronate	rs191149	C	A	6	160749527	0.0018	-0.009	9.14303e-07	0.0437	0.0609	0.1633	24.9912
Erythronate	rs201252	C	T	6	10011084	0.0018	-0.0086	1.61399e-06	0.0408	0.0143	0.7267	22.8191
Erythronate	rs2035058	G	A	4	87185006	0.0028	0.0122	9.98206e-06	0.0748	0.0607	0.417	18.9621
Erythronate	rs2101874	C	T	6	19400053	0.0018	-0.0089	1.09499e-06	0.0505	0.0401	0.4274	24.4298
Erythronate	rs2391217	A	C	7	26048418	0.0027	0.0149	4.88203e-08	0.0685	-0.0351	0.6087	30.432
Erythronate	rs2487521	T	C	1	223561802	0.0018	0.0084	3.54201e-06	0.0416	-0.0465	0.2642	21.762
Erythronate	rs270144	T	C	3	186880956	0.0018	-0.0082	6.90399e-06	0.0388	-0.024	0.5364	20.738
Erythronate	rs398462	C	T	19	5996439	0.0018	-0.0087	1.38599e-06	0.0385	-0.0672	0.0811297	23.3442
Erythronate	rs4141184	C	T	12	126541321	0.0018	0.0081	8.45707e-06	0.0463	0.0474	0.3055	20.2353
Erythronate	rs4505759	T	C	4	1003022	0.0019	-0.0089	2.35603e-06	0.0425	0.0332	0.4347	21.9169
Erythronate	rs4687367	T	C	3	192631798	0.0018	0.0083	4.20804e-06	0.0386	-0.0356	0.3565	21.2469
Erythronate	rs4687717	C	T	3	53282188	0.0018	-0.0133	1.06905e-13	0.0392	0.0138	0.7257	54.5561
Erythronate	rs476093	A	C	1	181787259	0.0018	-0.0084	4.97496e-06	0.0418	0.062	0.1382	21.762
Erythronate	rs4853388	G	A	2	78649422	0.0018	0.0092	5.37799e-07	0.0458	0.0883	0.0540095	26.1045
Erythronate	rs612149	G	A	1	245190634	0.0027	-0.0129	2.04202e-06	0.0623	-0.0301	0.6285	22.8106
Erythronate	rs6135736	A	G	20	1687450	0.0019	-0.0087	2.78298e-06	0.0519	0.0474	0.361	20.9429
Erythronate	rs6426492	T	C	1	228322826	0.0018	-0.0081	8.74802e-06	0.0425	-0.081	0.0563404	20.2414
Erythronate	rs6860069	T	C	5	176755841	0.0018	0.0081	7.14398e-06	0.0417	0.082	0.0492697	20.2414
Erythronate	rs7002795	C	T	8	136690813	0.0028	0.0125	9.10794e-06	0.0538	-0.0282	0.5997	19.9213
Erythronate	rs735080	G	A	7	113323147	0.0018	-0.008	8.79508e-06	0.0386	-0.0575	0.1364	19.7447
Erythronate	rs741301	T	C	7	36917995	0.0018	0.009	8.12307e-07	0.0408	0.0343	0.4002	24.9893
Erythronate	rs7767693	G	A	6	98137914	0.0018	-0.0085	2.72797e-06	0.0418	-0.0057	0.8922	22.2899
Erythronate	rs8182062	G	A	15	51254502	0.0018	0.0083	4.75094e-06	0.0414	0.0439	0.2888	21.2533
Erythronate	rs951062	C	T	12	19989121	0.0018	-0.0083	5.67898e-06	0.0482	-0.009	0.8511	21.2282
Erythronate	rs9555127	G	A	13	88791291	0.0018	0.0097	7.001e-08	0.0392	0.0173	0.6584	29.0277
Erythronate	rs9677367	G	A	2	128653761	0.0018	-0.0082	5.39002e-06	0.0408	-0.0088	0.8297	20.7442
Erythronate	rs9888676	A	G	15	56116501	0.0018	0.0084	5.43601e-06	0.0459	-0.0248	0.5894	21.7685
Erythronate	rs9990565	T	C	4	4405881	0.0026	-0.0119	5.48403e-06	0.0504	0.0054	0.9153	20.9393
Betaine	rs10153066	T	G	16	7257971	0.0018	0.0085	2.11802e-06	0.0399	0.023	0.5651	22.2899
Betaine	rs11943623	A	G	4	86554948	0.0026	-0.0115	8.40195e-06	0.0573	0.0588	0.3049	19.5567
Betaine	rs12151827	C	T	2	135673387	0.0026	0.0141	6.34702e-08	0.051	0.0083	0.8713	29.3994
Betaine	rs12190141	G	A	6	160162439	0.0139	-0.0616	9.90011e-06	0.1023	0.2552	0.0126299	19.6327
Betaine	rs12569219	A	C	1	203762990	0.0026	-0.0118	5.82304e-06	0.0536	-0.0088	0.8699	20.5904
Betaine	rs152727	C	T	5	78286251	0.0025	0.0121	1.71002e-06	0.0573	0.0614	0.284	23.3976
Betaine	rs1535039	C	T	6	29411432	0.0035	-0.0175	4.49097e-07	0.0868	-0.0296	0.7329	24.9912
Betaine	rs164372	C	T	5	160621043	0.0025	-0.012	2.64101e-06	0.0446	-0.0363	0.4153	23.0319
Betaine	rs16876394	C	T	5	78346769	0.0034	-0.0304	1.48799e-19	0.0664	0.01	0.8802	79.9165
Betaine	rs17595065	G	A	18	53074862	0.0078	-0.0347	9.72994e-06	0.1518	0.2735	0.0716193	19.7841
Betaine	rs17750747	C	T	6	27730334	0.0035	-0.0164	2.88503e-06	0.089	-0.0701	0.4306	21.9482
Betaine	rs2396726	T	C	7	114021410	0.0039	-0.0179	4.51898e-06	0.0382	-0.0163	0.6694	21.0583
Betaine	rs3797248	A	G	5	53509186	0.0026	0.012	4.62402e-06	0.0478	0.0004	0.9934	21.2692
Betaine	rs4327704	C	A	6	57920632	0.005	0.0219	9.94008e-06	0.0938	-0.1443	0.1239	19.1776
Betaine	rs4646359	T	C	17	17470609	0.0018	-0.0083	3.20199e-06	0.0381	-0.0253	0.5078	21.2548
Betaine	rs495360	A	C	12	327421	0.003	-0.019	2.399e-10	0.0386	0.0594	0.1237	40.0498
Betaine	rs7126003	T	C	11	10888433	0.0039	0.0185	2.57502e-06	0.0392	-0.0437	0.2644	22.4937
Betaine	rs715	C	T	2	211543055	0.0025	-0.0221	2.07683e-19	0.0414	0.0705	0.0883995	78.0262
Betaine	rs7668550	T	G	4	104384356	0.0081	-0.0368	5.53605e-06	0.1903	0.1984	0.2971	20.6335
Betaine	rs7781104	C	T	7	145158487	0.0047	-0.0208	7.75497e-06	0.0469	-0.0318	0.4974	19.5554
Betaine	rs7896866	A	C	10	101339828	0.0024	0.0108	8.34008e-06	0.0396	0.0178	0.6538	20.2429
Betaine	rs9462856	C	T	6	42926024	0.0018	0.0093	1.99499e-07	0.0388	0.0182	0.6392	26.685
Betaine	rs9886534	T	C	8	40676655	0.0018	-0.0079	8.744e-06	0.0386	-0.0127	0.7413	19.2556
N2,N2-dimethylguanosine	rs1015380	C	T	8	20927542	0.0028	-0.013	2.92503e-06	0.0669	0.0274	0.6821	21.5485
N2,N2-dimethylguanosine	rs10492449	G	T	13	46755880	0.0019	-0.009	2.31201e-06	0.0423	-0.0242	0.568	22.4298
N2,N2-dimethylguanosine	rs10962395	C	T	9	16363553	0.0019	0.0094	9.52204e-07	0.0392	-0.0387	0.3223	24.4698
N2,N2-dimethylguanosine	rs1106609	T	C	2	221238189	0.0019	0.0087	4.80596e-06	0.0386	-0.0395	0.306	20.961
N2,N2-dimethylguanosine	rs11131993	G	T	4	181275366	0.0019	0.0097	4.19604e-07	0.0393	0.0781	0.0469797	26.0566
N2,N2-dimethylguanosine	rs11657003	G	T	17	52454579	0.0019	0.0091	2.229e-06	0.0428	-0.0841	0.0495496	22.9328
N2,N2-dimethylguanosine	rs12499670	C	T	4	174621493	0.0019	0.0088	3.69598e-06	0.0397	-0.0077	0.8471	21.4457
N2,N2-dimethylguanosine	rs12520768	A	C	5	52179298	0.0019	0.0085	8.10103e-06	0.0398	0.0715	0.0726006	20.0084
N2,N2-dimethylguanosine	rs13202369	G	A	6	39022698	0.0019	-0.0085	9.49096e-06	0.0427	0.0215	0.614899	19.9911
N2,N2-dimethylguanosine	rs1464136	A	C	2	190127378	0.0019	0.0087	5.31802e-06	0.0413	-0.0563	0.1731	20.961
N2,N2-dimethylguanosine	rs1468977	G	A	3	170275098	0.0019	-0.0084	9.58098e-06	0.0388	-0.0141	0.7168	19.5404
N2,N2-dimethylguanosine	rs17113525	G	T	14	43277268	0.0029	0.0132	3.68197e-06	0.0614	-0.1336	0.0296599	20.7125
N2,N2-dimethylguanosine	rs2036152	A	G	4	91462194	0.0019	-0.0084	9.41803e-06	0.0396	0.0046	0.9074	19.5404
N2,N2-dimethylguanosine	rs2064443	G	A	20	19358824	0.0019	0.0087	4.22202e-06	0.039	0.0164	0.6734	20.9429
N2,N2-dimethylguanosine	rs2351921	T	C	12	31667973	0.0019	0.0085	7.48204e-06	0.0387	-0.0476	0.2191	20.0084
N2,N2-dimethylguanosine	rs2468526	T	C	5	36515990	0.0019	0.0097	3.48001e-07	0.0398	0.0128	0.7473	26.0566
N2,N2-dimethylguanosine	rs2928949	T	C	18	49469609	0.0019	0.0092	1.51901e-06	0.0445	0.0266	0.5497	23.4396
N2,N2-dimethylguanosine	rs2966713	G	A	7	143167075	0.0019	0.0087	5.90296e-06	0.0412	0.004	0.9232	20.9608
N2,N2-dimethylguanosine	rs2982694	T	G	6	152285687	0.0087	-0.041	2.49299e-06	0.048	-0.041	0.3926	22.2027
N2,N2-dimethylguanosine	rs3121910	G	T	1	232137193	0.0019	0.0091	1.99301e-06	0.0411	-0.0613	0.136	22.9325
N2,N2-dimethylguanosine	rs3801969	T	G	7	106711492	0.0019	-0.0087	4.719e-06	0.0383	0.0531	0.1659	20.9608
N2,N2-dimethylguanosine	rs3843430	C	T	4	14101273	0.0019	0.0094	5.80497e-07	0.0403	0.0197	0.6244	24.4695
N2,N2-dimethylguanosine	rs4142154	A	G	2	211536269	0.0019	0.0086	7.377e-06	0.0403	-0.036	0.3712	20.4817
N2,N2-dimethylguanosine	rs4326611	C	T	1	244907532	0.0019	0.0087	6.05996e-06	0.0384	-0.0153	0.69	20.9608
N2,N2-dimethylguanosine	rs4398300	A	G	2	79158022	0.0019	0.0091	1.84098e-06	0.0415	-0.0231	0.5775	22.9325
N2,N2-dimethylguanosine	rs4659909	A	G	1	239491288	0.0028	-0.0128	5.06396e-06	0.0432	-0.0355	0.4113	20.892
N2,N2-dimethylguanosine	rs550328	A	G	11	95965054	0.0019	0.0099	2.53799e-07	0.0434	-0.0118	0.785301	27.1173
N2,N2-dimethylguanosine	rs595286	A	G	18	60280097	0.0019	-0.0095	8.62303e-07	0.0385	0.0015	0.9693	24.9929
N2,N2-dimethylguanosine	rs6026567	G	A	20	57444915	0.0019	0.0096	5.87205e-07	0.0393	-0.0005	0.9891	25.5218
N2,N2-dimethylguanosine	rs618791	C	T	17	26899502	0.0019	0.0087	4.42303e-06	0.0399	-0.0298	0.4558	20.9608
N2,N2-dimethylguanosine	rs6564173	G	A	16	74861095	0.0019	-0.0086	5.39896e-06	0.0393	0.0465	0.2372	20.4817
N2,N2-dimethylguanosine	rs6659436	T	C	1	10219202	0.0055	0.0246	7.43002e-06	0.0995	-0.057	0.566899	19.9996
N2,N2-dimethylguanosine	rs6786214	A	G	3	76504796	0.0019	-0.0085	8.88198e-06	0.0404	0.0004	0.9927	20.0082
N2,N2-dimethylguanosine	rs6788007	T	C	3	116899786	0.0019	0.009	2.16501e-06	0.0386	0.0171	0.6581	22.4313
N2,N2-dimethylguanosine	rs6836081	C	T	4	157012721	0.0019	0.0085	6.85204e-06	0.0402	0.0322	0.4234	19.9901
N2,N2-dimethylguanosine	rs6871718	C	T	5	160333436	0.0019	0.0091	1.75198e-06	0.0448	-0.0709	0.1134	22.9325
N2,N2-dimethylguanosine	rs696958	A	G	1	208634002	0.0019	-0.0089	3.05e-06	0.044	0.0453	0.3028	21.9255
N2,N2-dimethylguanosine	rs6979908	A	G	7	10971055	0.0028	-0.0132	3.04902e-06	0.0625	-0.1562	0.0124601	22.2079
N2,N2-dimethylguanosine	rs7179088	C	T	15	31791957	0.0019	-0.0098	2.86101e-07	0.0403	0.0168	0.676901	26.5736
N2,N2-dimethylguanosine	rs744432	A	C	8	74255500	0.0019	-0.0094	6.34395e-07	0.0389	-0.0038	0.9213	24.4582
N2,N2-dimethylguanosine	rs7446715	G	A	5	84069439	0.0019	0.01	1.80801e-07	0.0395	-0.0099	0.8015	27.6802
N2,N2-dimethylguanosine	rs7505882	C	T	18	69260510	0.0019	0.0087	5.431e-06	0.0396	0.144	0.000279499	20.961
N2,N2-dimethylguanosine	rs7749940	A	C	6	156490528	0.0019	0.0109	8.29908e-09	0.0401	0.0224	0.577301	32.9024
N2,N2-dimethylguanosine	rs7770207	C	T	6	40699218	0.0019	0.0088	3.94403e-06	0.0419	-0.0075	0.857	21.4457
N2,N2-dimethylguanosine	rs7927428	A	C	11	108899634	0.0019	-0.0085	7.58001e-06	0.0389	0.0201	0.604901	20.0066
N2,N2-dimethylguanosine	rs8039730	T	C	15	98690785	0.0019	-0.0085	8.56091e-06	0.0414	0.0396	0.3387	20.0084
N2,N2-dimethylguanosine	rs820140	C	T	17	73608203	0.0019	0.0087	4.64601e-06	0.0385	0.0565	0.1423	20.961
N2,N2-dimethylguanosine	rs9297758	A	G	8	128486588	0.0019	-0.0094	8.01697e-07	0.0387	0.0474	0.2208	24.4698
N2,N2-dimethylguanosine	rs9649625	A	C	7	75387937	0.0019	-0.0097	5.81206e-07	0.0401	0.0084	0.834	26.0566
X-12217	rs10166510	G	A	2	82035216	0.0044	0.0211	2.05499e-06	0.0427	-0.0206	0.628599	22.9901
X-12218	rs10861380	G	A	12	105683063	0.0045	0.0214	1.59199e-06	0.0401	-0.0347	0.3869	22.6091
X-12219	rs10977422	G	A	9	8982712	0.0061	0.0271	9.63008e-06	0.0536	-0.0322	0.5478	19.7315
X-12220	rs11154157	C	T	6	123742101	0.0045	-0.0201	6.23204e-06	0.0425	0.0533	0.2102	19.9457
X-12221	rs1165189	C	A	6	25849779	0.0053	0.0254	1.456e-06	0.0449	0.0281	0.5311	22.9613
X-12222	rs1383950	T	C	8	3587622	0.0332	0.1548	3.12601e-06	0.2426	-0.0146	0.9519	21.7344
X-12223	rs2776982	C	A	13	30081384	0.0097	-0.0447	4.52199e-06	0.0882	0.0083	0.925	21.2301
X-12224	rs3024298	C	A	17	43037917	0.0159	-0.0729	4.31897e-06	0.1099	-0.1969	0.0732706	21.0156
X-12225	rs902092	A	G	4	64117311	0.0145	-0.0642	9.42106e-06	0.0512	-0.0247	0.6298	19.5982
X-12226	rs9375094	T	C	6	122357985	0.014	-0.0678	1.277e-06	0.1384	-0.1326	0.3381	23.4469
X-12231	rs10768365	A	G	11	38307077	0.0241	0.1071	9.03504e-06	0.0838	0.0223	0.7901	19.7436
X-12231	rs10881815	C	T	10	82368864	0.0058	0.0267	3.54201e-06	0.0386	-0.0256	0.508	21.1859
X-12231	rs11062646	T	G	12	3545186	0.026	-0.1164	7.358e-06	0.3353	0.2569	0.4435	20.0374
X-12231	rs12404165	A	G	1	20150717	0.0086	0.0396	4.15499e-06	0.0501	-0.092	0.0662201	21.197
X-12231	rs12692453	A	G	2	12206193	0.0065	0.0287	9.30808e-06	0.0451	0.0578	0.2003	19.4903
X-12231	rs2540742	A	G	16	52251307	0.0051	-0.0232	5.54894e-06	0.0406	0.0565	0.164	20.6879
X-12231	rs4680	A	G	22	19951271	0.0051	0.0263	2.27997e-07	0.0383	0.0212	0.5799	26.586
X-12231	rs7173557	A	G	15	70680485	0.0066	-0.031	3.16701e-06	0.0464	0.0714	0.1238	22.0555
X-12231	rs7427160	T	C	3	150024765	0.005	-0.0223	9.62809e-06	0.0386	0.0989	0.0104701	19.8862
X-12231	rs961787	C	T	4	160515337	0.0051	-0.0254	5.14304e-07	0.0386	-0.0323	0.4026	24.7975
X-14057	rs1022302	T	C	2	16369102	0.005	-0.0223	9.91402e-06	0.0431	-0.0738	0.0866004	19.8862
X-14057	rs10267258	C	T	7	46169519	0.0067	0.0305	4.714e-06	0.0544	0.016	0.7692	20.7172
X-14057	rs10433495	C	T	3	191474680	0.0122	-0.055	6.67099e-06	0.0827	-0.0802	0.3319	20.3183
X-14057	rs11184443	C	T	1	105666096	0.0056	-0.025	8.82592e-06	0.0432	-0.0496	0.2503	19.9244
X-14057	rs12681727	A	G	8	146234347	0.008	-0.0357	7.14299e-06	0.0586	-0.0558	0.3404	19.9067
X-14057	rs12778305	T	G	10	8420018	0.0063	0.0278	8.89508e-06	0.0387	-0.0208	0.5916	19.4666
X-14057	rs1418811	G	T	1	190064165	0.0061	-0.0275	5.92994e-06	0.0514	0.0975	0.0578695	20.3008
X-14057	rs1556831	G	T	20	4272499	0.0051	-0.0226	9.192e-06	0.0465	-0.0702	0.1311	19.6317
X-14057	rs16928398	C	T	12	1490829	0.0136	-0.0623	4.56699e-06	0.1234	-0.2222	0.0716407	20.9788
X-14057	rs2921448	G	A	10	74490023	0.005	-0.0227	5.24602e-06	0.0389	-0.097	0.01265	20.606
X-14057	rs3789107	C	A	2	111720252	0.0133	-0.0636	1.90099e-06	0.0743	0.0115	0.8766	22.8589
X-14057	rs4854073	T	C	2	240874302	0.0046	-0.0224	1.24601e-06	0.0387	-0.0056	0.8859	23.7062
X-14057	rs6751559	G	T	2	28367761	0.0071	0.0357	5.47697e-07	0.0629	0.0638	0.3111	25.2756
X-14057	rs6899809	T	C	6	8875817	0.0123	-0.0554	7.20394e-06	0.1146	0.1146	0.3173	20.2811
X-14057	rs9877943	A	G	3	37914922	0.0054	0.0244	5.99198e-06	0.0568	0.0241	0.671699	20.4115
X-12029	rs10234068	A	G	7	141692254	0.0137	-0.061	8.88198e-06	0.4211	-0.1979	0.6384	19.8199
X-12029	rs10986087	T	C	9	126442740	0.0017	-0.0075	9.54091e-06	0.0388	-0.008	0.8374	19.4567
X-12029	rs1154486	C	T	4	100368524	0.004	-0.0183	3.70502e-06	0.0603	-0.058	0.3361	20.9249
X-12029	rs11578636	T	G	1	157312249	0.0116	-0.0523	6.23606e-06	0.0507	-0.0489	0.3351	20.3221
X-12029	rs11780588	G	T	8	79001991	0.0026	-0.0114	9.16199e-06	0.0726	-0.0252	0.7289	19.2196
X-12029	rs12283819	A	G	11	122979095	0.0026	-0.0119	4.01301e-06	0.0656	0.0472	0.4713	20.9425
X-12029	rs12701943	C	T	7	4826339	0.0075	-0.0335	8.56209e-06	0.0839	-0.037	0.6592	19.9457
X-12029	rs12821224	T	C	12	13588748	0.0048	0.0226	2.11198e-06	0.0796	-0.1925	0.01554	22.1624
X-12029	rs12923572	A	G	16	57756172	0.0017	0.0082	2.922e-06	0.0409	-0.023	0.574	23.2601
X-12029	rs13079159	C	A	3	108991364	0.0032	-0.0144	5.79495e-06	0.0408	-0.0022	0.9566	20.2445
X-12029	rs1363574	A	G	5	164879140	0.004	-0.0195	1.293e-06	0.0581	-0.0625	0.2822	23.7592
X-12029	rs1509091	T	C	13	108491592	0.0033	0.0151	6.30101e-06	0.0779	-0.0661	0.3965	20.9319
X-12029	rs1564511	T	C	4	12635571	0.0043	-0.0194	6.11604e-06	0.0626	-0.0887	0.1568	20.3493
X-12029	rs17642254	T	G	16	64487715	0.0026	0.0122	4.062e-06	0.0629	-0.1645	0.00886503	22.0118
X-12029	rs1874617	G	A	4	140468536	0.0018	0.0083	4.23e-06	0.0463	0.0816	0.0779005	21.2548
X-12029	rs208357	G	T	7	2774789	0.002	0.009	6.79501e-06	0.0423	-0.0074	0.8612	20.2445
X-12029	rs2492943	T	C	6	42033440	0.0017	0.0076	8.67801e-06	0.0392	0.0212	0.5888	19.9807
X-12029	rs2500264	G	A	1	3253615	0.0017	-0.0084	1.38701e-06	0.0401	0.0051	0.8979	24.3874
X-12029	rs28157	T	G	5	102595837	0.0017	-0.0077	6.67698e-06	0.0411	-0.0721	0.0795701	20.4922
X-12029	rs2830527	T	C	21	28166355	0.0017	0.0078	5.50605e-06	0.0486	-0.0347	0.4747	21.0461
X-12029	rs307811	G	A	5	180072653	0.0018	0.008	4.345e-06	0.0391	0.0576	0.141	19.7474
X-12029	rs4517836	C	T	17	16851908	0.0018	-0.0082	3.00103e-06	0.0467	0.001	0.9826	20.7471
X-12029	rs4624748	G	A	5	54021166	0.0018	0.0081	3.80803e-06	0.0476	0.002	0.9658	20.2442
X-12029	rs4748632	G	A	10	20423228	0.0018	-0.0086	1.45399e-06	0.0404	-0.0024	0.9533	22.8013
X-12029	rs4919062	C	A	10	98786856	0.0042	-0.0198	3.16804e-06	0.0851	-0.2311	0.00663896	22.2181
X-12029	rs6080978	T	C	20	1862420	0.0017	-0.008	3.176e-06	0.0431	-0.0222	0.6056	22.1389
X-12029	rs6605235	C	T	1	82055488	0.0017	0.008	3.54201e-06	0.0472	0.0211	0.655	22.1389
X-12029	rs688608	A	G	10	38331624	0.0018	-0.0083	2.61e-06	0.0572	-0.0592	0.3005	21.2562
X-12029	rs7526119	G	A	1	14850351	0.0028	0.0136	1.77198e-06	0.0414	-0.0033	0.9363	23.5651
X-12029	rs7624812	T	C	3	111054682	0.0019	-0.0087	2.76599e-06	0.0442	-0.0746	0.0917593	20.9607
X-12029	rs8024828	G	A	15	25963803	0.0027	-0.0118	8.89508e-06	0.0551	0.0392	0.4769	19.0946
X-12029	rs8058227	T	C	16	9298257	0.0017	0.0081	1.354e-06	0.0387	-0.0407	0.2929	22.6959
X-12029	rs8130833	G	A	21	42556885	0.002	0.01	5.73297e-07	0.0431	0.009	0.8347	24.9928
X-12029	rs835800	C	T	11	44872419	0.0017	-0.0077	9.60993e-06	0.046	0.0006	0.9894	20.5097
X-12029	rs870031	A	G	1	154724003	0.0025	0.0122	1.268e-06	0.0651	-0.1377	0.0344001	23.8075
X-12029	rs9370455	T	C	6	55594431	0.0025	-0.0117	2.34601e-06	0.0659	-0.0797	0.2267	21.8961
X-12029	rs941980	C	T	1	90270846	0.0017	-0.0077	4.23302e-06	0.0387	-0.0137	0.723401	20.5076
X-12029	rs944243	G	A	20	60172462	0.0017	0.0091	1.47999e-07	0.04	0.0639	0.1105	28.6457
X-12063	rs10242455	G	A	7	99240179	0.0099	-0.2212	1.67109e-109	0.0735	0.0832	0.2574	499.085
X-12063	rs10770772	G	A	12	21199481	0.0066	-0.0431	6.09256e-11	0.0432	0.0011	0.9791	42.6326
X-12063	rs11768283	A	G	7	18436488	0.011	0.05	5.89902e-06	0.1052	-0.0411	0.6962	20.6552
X-12063	rs13174155	T	G	5	126448263	0.005	-0.024	1.81602e-06	0.0382	-0.0679	0.0756293	23.0139
X-12063	rs13230554	T	C	7	98730819	0.0209	-0.1701	4.31221e-16	0.1439	-0.1749	0.2243	66.2203
X-12063	rs1883349	A	G	22	44331943	0.0068	-0.0318	2.476e-06	0.0454	0.0147	0.745799	21.8631
X-12063	rs2267282	A	G	22	34159536	0.0051	0.0227	9.85394e-06	0.0408	-0.0533	0.1915	19.8055
X-12063	rs296396	C	T	19	48365523	0.0067	0.0409	1.05499e-09	0.0537	0.075	0.1621	37.2539
X-12063	rs335124	G	A	2	89052026	0.0052	-0.023	8.61509e-06	0.0402	-0.0085	0.8319	19.558
X-12063	rs4149056	C	T	12	21331549	0.0065	0.1176	1.25806e-73	0.0478	-0.0783	0.101	327.237
X-12063	rs4917639	C	A	10	96725535	0.006	0.0362	1.39399e-09	0.0502	0.0319	0.5243	36.3906
X-12063	rs4968836	C	A	17	66206228	0.0105	-0.0536	3.54503e-07	0.04	0.0574	0.1516	26.0511
X-12063	rs6544713	C	T	2	44073881	0.0051	0.0314	8.96995e-10	0.0464	0.0513	0.2686	37.896
X-12063	rs6719679	G	A	2	238678875	0.0058	-0.0276	2.19599e-06	0.0433	-0.0067	0.8771	22.6352
X-12063	rs7794170	T	G	7	99840461	0.0059	0.0392	3.20406e-11	0.0442	-0.0028	0.9498	44.1256
X-12116	rs10247235	T	G	7	125299315	0.0062	-0.0272	9.40806e-06	0.0416	-0.1145	0.00593595	19.2388
X-12116	rs10966901	G	A	9	2551594	0.0061	-0.0273	8.06808e-06	0.0392	-0.0063	0.8729	20.0211
X-12116	rs11623436	T	C	14	37045492	0.0062	-0.0296	1.483e-06	0.0387	-0.0262	0.4993	22.7351
X-12116	rs12368489	T	C	12	106614399	0.0081	0.0376	3.21004e-06	0.0518	0.0798	0.1232	21.5392
X-12116	rs17081093	G	A	13	25322453	0.0078	-0.0357	4.93003e-06	0.0496	0.0044	0.9293	20.9397
X-12116	rs6129197	G	A	20	37771045	0.009	-0.0418	3.78704e-06	0.0807	0.0409	0.6125	21.5621
X-12116	rs6849330	T	G	4	24792175	0.0208	-0.0937	6.96402e-06	0.0695	-0.0198	0.776101	20.2834
X-12116	rs7338260	T	C	13	46152169	0.0114	0.0515	5.94402e-06	0.062	0.0205	0.7411	20.3999
X-12116	rs7855332	G	T	9	2702703	0.0127	-0.0563	8.70603e-06	0.0382	0.0275	0.4705	19.6441
Androsterone sulfate	rs10278040	A	G	7	99141373	0.016	-0.3609	8.81049e-113	0.057	-0.0056	0.9211	508.577
Androsterone sulfate	rs10785657	G	A	12	47502720	0.0098	0.0434	8.95798e-06	0.0705	-0.0195	0.7822	19.6043
Androsterone sulfate	rs12371604	C	T	12	21391336	0.0073	0.0333	4.96398e-06	0.0405	-0.0812	0.0449097	20.7558
Androsterone sulfate	rs13222543	T	C	7	100015457	0.0262	-0.477	6.80143e-74	0.1117	-0.327	0.00342302	331.327
Androsterone sulfate	rs1474102	T	C	2	141156129	0.0066	-0.0339	3.32399e-07	0.0411	-0.0704	0.0870903	26.3629
Androsterone sulfate	rs16958654	C	T	16	11873158	0.0135	-0.0647	1.67498e-06	0.0776	-0.0554	0.4754	22.9521
Androsterone sulfate	rs17342647	T	C	7	99459256	0.012	0.054	6.79501e-06	0.0576	-0.0015	0.9798	20.2351
Androsterone sulfate	rs17638060	T	G	4	27377252	0.0076	-0.0359	2.115e-06	0.0426	-0.0027	0.9501	22.2968
Androsterone sulfate	rs182420	T	C	19	48372195	0.0074	0.051	6.23735e-12	0.0461	0.0288	0.5316	47.4633
Androsterone sulfate	rs349022	T	C	2	222965927	0.0066	0.0297	7.81196e-06	0.0416	-0.0099	0.8117	20.2351
Androsterone sulfate	rs4439540	G	A	11	5372147	0.0124	-0.0574	3.80303e-06	0.0439	-0.0221	0.614899	21.4033
Androsterone sulfate	rs6595423	C	T	5	122313534	0.0099	-0.044	8.51903e-06	0.0552	-0.0436	0.4297	19.7386
Androsterone sulfate	rs6948536	C	T	7	100731829	0.0074	0.0327	9.6859e-06	0.0412	0.0622	0.1311	19.5125
Androsterone sulfate	rs7152358	G	A	14	50602875	0.01	-0.0465	3.39602e-06	0.0729	-0.0603	0.4085	21.6066
Androsterone sulfate	rs7859457	C	T	9	130202596	0.0111	0.0519	2.929e-06	0.0406	-0.0082	0.8391	21.8459
Androsterone sulfate	rs807019	C	T	10	102772840	0.0091	-0.0425	3.17497e-06	0.0524	0.0411	0.4332	21.796
Androsterone sulfate	rs9676475	T	C	19	9177777	0.0081	0.0387	1.72199e-06	0.0533	0.0135	0.8002	22.8104
Androsterone sulfate	rs9742609	G	A	13	31344986	0.0388	-0.1725	8.769e-06	0.1182	-0.042	0.722199	19.7408
Androsterone sulfate	rs9824080	T	C	3	13297174	0.0091	0.0438	1.61901e-06	0.0495	0.0474	0.3386	23.1596
Androsterone sulfate	rs9986780	A	G	7	98376458	0.0076	0.0335	9.59997e-06	0.0452	0.0275	0.5428	19.4235
X-12206	rs1029659	A	C	17	13888821	0.0044	0.0198	7.94292e-06	0.0414	0.0139	0.7363	20.2438
X-12206	rs12278387	C	T	11	5568548	0.0041	0.0183	6.53793e-06	0.0405	0.0202	0.618399	19.9159
X-12206	rs12521058	A	C	5	76426987	0.0041	-0.0197	1.501e-06	0.0387	-0.0545	0.159	23.0797
X-12206	rs12763437	A	G	10	80213317	0.0061	0.0273	8.67901e-06	0.0715	0.0942	0.1877	20.0231
X-12206	rs1460191	C	A	18	50181192	0.0046	-0.0207	5.377e-06	0.0503	0.0123	0.8066	20.2437
X-12206	rs3923017	T	C	17	86633	0.0103	-0.0469	5.30506e-06	0.0817	0.0596	0.4662	20.727
X-12206	rs4696727	C	T	4	7992786	0.0036	-0.0167	2.87799e-06	0.0387	-0.016	0.6789	21.5126
X-12206	rs562210	C	A	8	81407796	0.0037	-0.0169	4.71596e-06	0.0442	0.0344	0.4368	20.8562
X-12206	rs6432256	T	C	2	12199084	0.0051	-0.0228	7.48393e-06	0.0423	-0.0393	0.3536	19.9799
X-12206	rs9521789	T	C	13	111119620	0.0037	0.0175	2.29198e-06	0.0385	0.0249	0.5175	22.3634
Dihomo-linolenate (20:3n3 or n6)	rs10418189	T	C	19	48737028	0.0026	-0.0116	8.29698e-06	0.0401	-0.0367	0.3609	19.8991
Dihomo-linolenate (20:3n3 or n6)	rs10842318	T	G	12	24443270	0.0034	0.0155	5.83996e-06	0.0742	0.1163	0.117	20.7557
Dihomo-linolenate (20:3n3 or n6)	rs11636541	T	G	15	37089269	0.0042	0.0192	3.98896e-06	0.0546	0.0236	0.664899	20.8707
Dihomo-linolenate (20:3n3 or n6)	rs1195226	T	C	7	68616300	0.0035	0.0154	8.14892e-06	0.0489	0.0561	0.2515	19.354
Dihomo-linolenate (20:3n3 or n6)	rs12573896	G	A	11	49280481	0.0044	-0.0196	7.04206e-06	0.0728	-0.2026	0.00537502	19.8368
Dihomo-linolenate (20:3n3 or n6)	rs13247156	C	T	7	71697885	0.0044	0.0196	7.78198e-06	0.0518	0.1026	0.0477101	19.8368
Dihomo-linolenate (20:3n3 or n6)	rs1477025	C	T	16	49811433	0.0026	-0.0131	4.80098e-07	0.0391	0.046	0.2394	25.3782
Dihomo-linolenate (20:3n3 or n6)	rs1491024	G	A	13	90715598	0.0027	0.0127	2.88602e-06	0.046	-0.0275	0.5501	22.0959
Dihomo-linolenate (20:3n3 or n6)	rs1752812	A	G	13	62868719	0.0026	-0.0125	2.113e-06	0.0399	-0.0828	0.0379603	23.1067
Dihomo-linolenate (20:3n3 or n6)	rs1816995	G	A	3	30007227	0.0058	-0.0264	5.863e-06	0.0446	0.0673	0.1313	20.7117
Dihomo-linolenate (20:3n3 or n6)	rs1899398	C	T	3	3770669	0.0027	-0.0123	4.94094e-06	0.0493	0.0356	0.4703	20.7466
Dihomo-linolenate (20:3n3 or n6)	rs4978408	A	G	9	112662634	0.0052	-0.0243	3.10599e-06	0.072	-0.0512	0.4768	21.8316
Dihomo-linolenate (20:3n3 or n6)	rs6498540	G	A	16	15130594	0.0026	-0.0172	2.55094e-11	0.0406	-0.0528	0.1931	43.7513
Dihomo-linolenate (20:3n3 or n6)	rs6957801	A	G	7	111286842	0.0094	0.0443	2.36903e-06	0.1299	-0.1159	0.3723	22.204
Dihomo-linolenate (20:3n3 or n6)	rs7142493	C	T	14	62275354	0.0026	0.0129	1.11401e-06	0.0413	0.0901	0.02922	24.6101
Dihomo-linolenate (20:3n3 or n6)	rs732647	A	G	6	53122053	0.0051	0.0246	1.492e-06	0.1223	-0.2758	0.0241301	23.26
Dihomo-linolenate (20:3n3 or n6)	rs7615671	G	T	3	111012694	0.0053	-0.0253	1.521e-06	0.0428	-0.0324	0.4484	22.7808
Dihomo-linolenate (20:3n3 or n6)	rs7748665	G	A	6	162733743	0.0043	0.0212	6.70903e-07	0.0633	0.0011	0.9857	24.3005
Dihomo-linolenate (20:3n3 or n6)	rs7784712	T	C	7	19059890	0.0044	0.0197	6.99504e-06	0.0656	0.0795	0.2253	20.0404
Dihomo-linolenate (20:3n3 or n6)	rs908259	G	A	2	240307801	0.0027	-0.0119	8.69e-06	0.0463	0.0086	0.8532	19.4199
Dihomo-linolenate (20:3n3 or n6)	rs9373682	T	C	6	103587803	0.0026	-0.0128	1.14501e-06	0.0423	-0.0592	0.1618	24.23
Dihomo-linolenate (20:3n3 or n6)	rs968567	T	C	11	61595564	0.0035	0.0329	2.14388e-21	0.0613	0.0381	0.5336	88.3356
X-11491	rs10421673	G	A	19	58112844	0.0068	-0.0307	7.62009e-06	0.041	0.0168	0.682501	20.377
X-11491	rs11045388	C	A	12	20840721	0.0061	0.0276	5.90799e-06	0.0417	0.0123	0.768399	20.4485
X-11491	rs12645107	A	G	4	69988999	0.0079	0.0463	4.61105e-09	0.0572	-0.0346	0.5451	34.3093
X-11491	rs1293988	G	A	1	186266293	0.0107	0.0527	9.38599e-07	0.0389	0.0128	0.742	24.2512
X-11491	rs1383432	G	T	4	71229662	0.006	0.0284	2.35999e-06	0.042	-0.0054	0.8974	22.3978
X-11491	rs16868884	C	T	5	39439942	0.035	0.1646	2.54601e-06	0.0984	-0.1546	0.1161	22.0876
X-11491	rs4149056	C	T	12	21331549	0.0075	0.0881	3.42295e-32	0.0478	-0.0783	0.101	137.943
X-11491	rs514659	C	A	9	136143372	0.006	-0.0272	6.60602e-06	0.0385	0.0841	0.0288098	20.545
X-11491	rs6686996	T	C	1	57065295	0.0184	0.0919	5.81099e-07	0.0897	0.0035	0.9688	24.9383
X-11491	rs6977159	G	A	7	24930069	0.006	0.0285	2.003e-06	0.0395	0.0168	0.6709	22.5326
X-11491	rs7306033	G	A	12	21014178	0.0079	-0.0438	2.922e-08	0.061	0.0696	0.2539	30.7301
X-11491	rs9881563	C	T	3	113414031	0.0061	-0.0279	4.59505e-06	0.0389	0.0193	0.619599	20.9131
Gamma-glutamylleucine	rs10426971	A	G	19	22158167	0.0017	0.0076	8.17692e-06	0.0382	0.0133	0.728501	19.9597
Gamma-glutamylleucine	rs11151740	G	A	18	69941882	0.0026	0.0115	9.2841e-06	0.0425	0.034	0.4234	19.5578
Gamma-glutamylleucine	rs11866781	C	T	16	7139173	0.0017	-0.0075	9.42909e-06	0.0393	0.0666	0.090711	19.4579
Gamma-glutamylleucine	rs12707434	G	A	7	138773301	0.0101	0.0501	7.65808e-07	0.1103	-0.266	0.0158899	24.5982
Gamma-glutamylleucine	rs1292666	C	T	1	10908412	0.0017	-0.0079	2.73798e-06	0.0384	-0.0234	0.5425	21.5887
Gamma-glutamylleucine	rs13188217	A	C	5	170016666	0.0017	0.0081	1.76999e-06	0.0389	0.0507	0.1931	22.6957
Gamma-glutamylleucine	rs13189579	G	A	5	32609529	0.0043	0.0192	7.05797e-06	0.0868	0.0574	0.5081	19.9313
Gamma-glutamylleucine	rs1382190	G	A	9	1818404	0.0091	0.0401	9.32309e-06	0.1794	-0.0694	0.6987	19.396
Gamma-glutamylleucine	rs17185878	G	A	8	13025438	0.0025	0.0122	8.67801e-07	0.0568	0.0196	0.730099	23.7874
Gamma-glutamylleucine	rs17652614	G	A	3	7371919	0.0017	0.0078	7.29105e-06	0.0387	0.0089	0.8174	21.0462
Gamma-glutamylleucine	rs17794361	C	A	6	132765669	0.005	-0.024	1.58701e-06	0.0511	0.0494	0.3332	23.0337
Gamma-glutamylleucine	rs200449	A	G	1	6726401	0.002	0.009	6.79501e-06	0.0382	-0.0251	0.5112	20.2445
Gamma-glutamylleucine	rs2043769	T	C	2	201344732	0.0025	-0.0111	8.71505e-06	0.0513	0.0459	0.3703	19.7082
Gamma-glutamylleucine	rs2201453	G	A	1	80040353	0.0017	-0.0082	1.13899e-06	0.0391	0.0051	0.8958	23.2601
Gamma-glutamylleucine	rs2203995	G	A	12	77866800	0.0017	-0.0077	7.25504e-06	0.0408	0.0166	0.684101	20.51
Gamma-glutamylleucine	rs2312933	T	C	6	76577665	0.0034	-0.015	8.48594e-06	0.0741	-0.0196	0.791701	19.4584
Gamma-glutamylleucine	rs2413113	C	T	22	32779227	0.0017	0.0076	5.74196e-06	0.0385	0.0086	0.8239	19.9807
Gamma-glutamylleucine	rs2573124	A	C	16	87643917	0.0017	-0.0082	1.12499e-06	0.0383	-0.0039	0.9193	23.2601
Gamma-glutamylleucine	rs2819322	C	T	1	162281028	0.0017	0.009	1.501e-07	0.0387	-0.0051	0.8942	28.02
Gamma-glutamylleucine	rs3747115	C	T	22	24812377	0.0017	-0.0079	2.31702e-06	0.0382	-0.0682	0.0739299	21.5893
Gamma-glutamylleucine	rs37959	T	C	7	8002389	0.0017	0.0077	8.94005e-06	0.0413	-0.0376	0.3626	20.51
Gamma-glutamylleucine	rs3799105	C	A	6	70404281	0.0017	-0.0076	6.07897e-06	0.04	-0.0067	0.8673	19.9805
Gamma-glutamylleucine	rs3846286	G	A	4	89501246	0.0068	0.0307	6.64095e-06	0.076	-0.1124	0.1391	20.3582
Gamma-glutamylleucine	rs4767788	A	G	12	119574210	0.0018	0.0082	5.20595e-06	0.0395	0.0027	0.9459	20.7472
Gamma-glutamylleucine	rs4926707	A	G	1	56500750	0.0017	-0.0076	6.21699e-06	0.0383	-0.0046	0.9048	19.9805
Gamma-glutamylleucine	rs6768610	C	T	3	184160945	0.0032	-0.0144	7.08093e-06	0.0726	0.0778	0.2837	20.2443
Gamma-glutamylleucine	rs6797094	G	T	3	181311585	0.002	-0.009	6.79501e-06	0.0399	-0.0018	0.9632	20.2443
Gamma-glutamylleucine	rs6820313	T	G	4	140134659	0.0017	0.0089	1.08201e-07	0.0387	0.0304	0.4311	27.4005
Gamma-glutamylleucine	rs6833720	A	G	4	19924591	0.0017	-0.0084	6.08695e-07	0.0385	-0.0379	0.3248	24.4078
Gamma-glutamylleucine	rs6951006	G	A	7	155756645	0.0017	0.008	3.53102e-06	0.0389	-0.0592	0.128	22.1386
Gamma-glutamylleucine	rs715	C	T	2	211543055	0.0023	-0.011	1.29999e-06	0.0414	0.0705	0.0883995	22.8466
Gamma-glutamylleucine	rs7574847	A	G	2	65251696	0.0026	-0.0118	3.97503e-06	0.059	-0.0024	0.9677	20.5914
Gamma-glutamylleucine	rs7678928	T	C	4	89222827	0.0017	0.0076	5.49098e-06	0.0393	0.0248	0.527499	19.9801
Gamma-glutamylleucine	rs7830772	C	A	8	60338131	0.0085	0.0399	2.947e-06	0.1508	-0.0325	0.8295	22.0281
Gamma-glutamylleucine	rs9827101	A	C	3	131734203	0.0017	0.008	2.986e-06	0.0382	0.0018	0.9621	22.1386
Gamma-glutamylglutamine	rs10432570	A	G	2	241904473	0.0138	0.0738	9.50211e-08	0.0747	0.0784	0.2939	28.5906
Gamma-glutamylglutamine	rs10497174	T	C	2	156926773	0.0022	0.0103	4.16198e-06	0.0429	-0.0425	0.321	21.9128
Gamma-glutamylglutamine	rs1260326	C	T	2	27730940	0.0021	0.0121	5.60803e-09	0.0401	-0.0658	0.1008	33.1895
Gamma-glutamylglutamine	rs12737843	C	T	1	167010375	0.0023	-0.012	1.95898e-07	0.0479	0.0058	0.9037	27.2129
Gamma-glutamylglutamine	rs17041868	C	T	2	111894720	0.0042	-0.0196	4.018e-06	0.0951	-0.1817	0.0560003	21.7712
Gamma-glutamylglutamine	rs1751956	G	T	10	29581998	0.0029	-0.016	2.35299e-08	0.0617	0.0094	0.8793	30.4307
Gamma-glutamylglutamine	rs17602430	T	C	12	47185518	0.0036	0.0172	1.57398e-06	0.0717	0.0749	0.2959	22.8202
Gamma-glutamylglutamine	rs1832664	C	T	13	72987203	0.0022	0.0097	7.73499e-06	0.0391	-0.024	0.5385	19.4342
Gamma-glutamylglutamine	rs192598	A	C	16	82886133	0.0022	0.0103	1.98902e-06	0.0431	-0.0166	0.699301	21.9128
Gamma-glutamylglutamine	rs2085545	T	G	16	17354799	0.0022	0.0098	9.85508e-06	0.0427	0.0145	0.7338	19.837
Gamma-glutamylglutamine	rs2657879	G	A	12	56865338	0.0027	-0.0238	5.85464e-19	0.0496	0.0056	0.9104	77.6774
Gamma-glutamylglutamine	rs3094600	A	G	6	31347144	0.0022	-0.0099	6.21298e-06	0.0469	0.1256	0.00745195	20.2439
Gamma-glutamylglutamine	rs35592	C	T	16	16141823	0.0022	-0.0107	1.24099e-06	0.0415	0.0452	0.2758	23.6478
Gamma-glutamylglutamine	rs4587207	G	A	6	30766945	0.0028	0.0129	3.19396e-06	0.0542	0.327	1.57699e-09	21.2193
Gamma-glutamylglutamine	rs4880550	T	C	10	2101863	0.003	0.015	6.31699e-07	0.0521	-0.0423	0.4167	24.9707
Gamma-glutamylglutamine	rs4981468	G	A	14	23797519	0.0045	-0.0207	4.76102e-06	0.1109	-0.0352	0.750601	21.1536
Gamma-glutamylglutamine	rs6488270	A	G	12	10350587	0.0021	0.0096	4.94698e-06	0.0398	-0.0871	0.0284898	20.8916
Gamma-glutamylglutamine	rs7068278	T	G	10	99358511	0.0023	0.0116	6.54501e-07	0.0474	0.0118	0.8037	25.429
Gamma-glutamylglutamine	rs832404	T	C	5	56267431	0.0029	-0.013	7.52506e-06	0.0586	-0.0372	0.5254	20.089
Gamma-glutamylglutamine	rs849039	T	G	8	5378100	0.0028	-0.0135	1.40501e-06	0.04	0.008	0.8405	23.2391
Gamma-glutamylglutamine	rs9436667	T	C	1	63405885	0.003	0.0135	7.29995e-06	0.0601	0.0563	0.3485	20.2439
Acetylphosphate	rs10490240	G	A	2	50361463	0.0017	-0.0078	5.17202e-06	0.0595	0.0055	0.9269	21.0455
Acetylphosphate	rs10933558	G	A	2	242407478	0.0017	0.0074	9.25401e-06	0.0505	-0.0452	0.3704	18.9424
Acetylphosphate	rs11539202	G	A	11	34969112	0.0016	0.007	9.77305e-06	0.0442	-0.0001	0.9976	19.1348
Acetylphosphate	rs11843722	C	T	13	95326452	0.0039	-0.019	9.47305e-07	0.0872	0.1108	0.2036	23.7272
Acetylphosphate	rs12119234	T	C	1	72297766	0.0018	0.0095	7.10591e-08	0.0447	0.0473	0.2903	27.8465
Acetylphosphate	rs12482635	T	C	21	38419782	0.0016	0.0075	5.39598e-06	0.0409	-0.0152	0.7106	21.966
Acetylphosphate	rs1493749	G	A	12	44854404	0.0019	-0.0086	3.72598e-06	0.0463	-0.024	0.604	20.4813
Acetylphosphate	rs2044899	A	C	8	96084835	0.0016	0.0074	3.53704e-06	0.0401	-0.0423	0.2913	21.3841
Acetylphosphate	rs2799635	T	C	6	96381025	0.0016	0.0089	1.96002e-08	0.0384	-0.0073	0.8494	30.932
Acetylphosphate	rs4970834	T	C	1	109814880	0.0017	-0.0098	1.06001e-08	0.0481	-0.0202	0.6748	33.2218
Acetylphosphate	rs6455128	C	A	6	62697746	0.0017	-0.0081	2.208e-06	0.0629	0.0751	0.2326	22.6955
Acetylphosphate	rs7288834	T	G	22	17832142	0.0016	-0.0083	1.50598e-07	0.0384	-0.0018	0.9626	26.902
Acetylphosphate	rs9572809	C	A	13	72424289	0.005	0.0223	9.99609e-06	0.0735	0.0859	0.2425	19.8862
Acetylphosphate	rs9811522	A	G	3	5879366	0.002	0.01	5.73297e-07	0.0536	-0.0647	0.2271	24.9716
Acetylphosphate	rs9818690	C	T	3	55228415	0.0016	-0.0071	7.06806e-06	0.0413	-0.086	0.03721	19.686
Acetylphosphate	rs9998852	G	A	4	126170152	0.0016	-0.0076	2.76802e-06	0.0429	-0.053	0.2167	22.5564
Allantoin	rs10492266	C	T	12	115605697	0.0038	0.0167	8.77607e-06	0.0399	0.0212	0.5953	19.3085
Allantoin	rs10771223	G	A	12	25651899	0.0046	-0.0237	2.87098e-07	0.041	-0.0294	0.4736	26.5377
Allantoin	rs11147404	G	T	13	30539456	0.0063	-0.0282	8.687e-06	0.0487	-0.0504	0.3004	20.0308
Allantoin	rs12718598	C	T	7	50428445	0.0037	-0.018	1.49101e-06	0.039	-0.0362	0.3543	23.6605
Allantoin	rs1431793	A	C	2	236173098	0.0046	-0.0216	2.90102e-06	0.0427	-0.0412	0.3353	22.0431
Allantoin	rs1447307	T	G	8	94286040	0.0046	-0.0211	5.69403e-06	0.0437	0.0822	0.0602005	21.0344
Allantoin	rs1499094	G	T	3	1244434	0.0046	-0.0208	7.67609e-06	0.0425	0.0431	0.3099	20.4406
Allantoin	rs167277	C	A	12	78483079	0.0046	0.0207	7.92191e-06	0.0473	-0.0306	0.5179	20.2445
Allantoin	rs2293319	T	C	15	31235357	0.0047	-0.0219	3.59104e-06	0.0492	0.0469	0.3399	21.7057
Allantoin	rs2549842	T	C	16	81023659	0.0046	-0.0206	8.67501e-06	0.0413	0.0426	0.3016	20.0494
Allantoin	rs8108144	T	G	19	23373200	0.0047	-0.0232	6.44407e-07	0.0479	-0.0115	0.8097	24.3381
Allantoin	rs8184921	C	T	21	22372723	0.0037	-0.0165	9.80099e-06	0.0396	-0.006	0.88	19.8814
Allantoin	rs972709	A	C	6	66255788	0.0107	0.0483	6.72992e-06	0.0402	0.0635	0.114	20.3708
Allantoin	rs9834988	T	C	3	79630364	0.0038	0.0185	7.98307e-07	0.0383	-0.052	0.1743	23.6951
1,5-anhydroglucitol (1,5-AG)	rs10508432	G	A	10	11825696	0.0027	0.0124	4.06902e-06	0.0451	-0.0286	0.5263	21.0862
1,5-anhydroglucitol (1,5-AG)	rs10746431	A	G	1	210782952	0.0111	0.0558	5.09601e-07	0.1282	-0.0263	0.8373	25.2641
1,5-anhydroglucitol (1,5-AG)	rs1131718	A	G	10	135085754	0.0037	-0.0166	5.71097e-06	0.06	-0.0089	0.8822	20.1231
1,5-anhydroglucitol (1,5-AG)	rs11580613	T	C	1	154291559	0.0042	0.0188	8.682e-06	0.054	0.0606	0.2622	20.0308
1,5-anhydroglucitol (1,5-AG)	rs11722368	T	C	4	14934107	0.0027	0.013	1.032e-06	0.0389	-0.0578	0.137	23.1761
1,5-anhydroglucitol (1,5-AG)	rs12465802	A	G	2	136381348	0.0032	-0.0364	3.46577e-29	0.039	-0.0083	0.8307	129.355
1,5-anhydroglucitol (1,5-AG)	rs12603532	T	C	17	19242017	0.0074	-0.0368	6.62201e-07	0.1059	0.1483	0.1614	24.7237
1,5-anhydroglucitol (1,5-AG)	rs12677067	A	G	8	60383409	0.0033	-0.015	5.51201e-06	0.0391	-0.017	0.6642	20.6555
1,5-anhydroglucitol (1,5-AG)	rs1499686	G	A	8	3322528	0.0035	0.0174	7.49394e-07	0.0578	-0.0961	0.0965806	24.7063
1,5-anhydroglucitol (1,5-AG)	rs1545472	A	G	15	85437761	0.0027	0.0118	9.21998e-06	0.0388	-0.0573	0.1394	19.0949
1,5-anhydroglucitol (1,5-AG)	rs1687134	T	C	6	47100710	0.006	0.0289	1.583e-06	0.049	0.0559	0.2533	23.192
1,5-anhydroglucitol (1,5-AG)	rs17212491	A	G	14	44198202	0.0035	0.016	5.92598e-06	0.0544	0.0228	0.674599	20.8923
1,5-anhydroglucitol (1,5-AG)	rs214247	C	T	16	349221	0.0026	0.0119	6.45506e-06	0.0405	-0.0097	0.8097	20.9425
1,5-anhydroglucitol (1,5-AG)	rs244763	G	A	19	34558612	0.0027	-0.012	8.70402e-06	0.0404	-0.0069	0.865	19.7477
1,5-anhydroglucitol (1,5-AG)	rs3793126	G	A	6	32371619	0.0027	-0.0123	4.77804e-06	0.0475	0.1575	0.0009064	20.7474
1,5-anhydroglucitol (1,5-AG)	rs3800993	T	C	7	141801007	0.0036	0.0287	1.52792e-15	0.0506	0.0457	0.3667	63.5389
1,5-anhydroglucitol (1,5-AG)	rs4556997	A	C	2	100814858	0.0042	-0.0189	6.39897e-06	0.0555	0.0573	0.3019	20.2444
1,5-anhydroglucitol (1,5-AG)	rs4671111	T	C	2	65130811	0.0027	-0.0126	1.99802e-06	0.0392	0.0448	0.2536	21.7718
1,5-anhydroglucitol (1,5-AG)	rs4742351	T	C	9	7489720	0.0027	-0.0125	2.81203e-06	0.0408	-0.0253	0.5354	21.4276
1,5-anhydroglucitol (1,5-AG)	rs4791715	T	G	17	8428148	0.0026	-0.0126	1.65798e-06	0.0383	-0.0072	0.8513	23.4788
1,5-anhydroglucitol (1,5-AG)	rs4954573	G	T	2	136927094	0.0033	-0.0219	2.52872e-11	0.0416	-0.0152	0.715201	44.0292
1,5-anhydroglucitol (1,5-AG)	rs5027944	T	C	5	117142781	0.0027	0.0122	3.93097e-06	0.0388	0.0659	0.0896809	20.4114
1,5-anhydroglucitol (1,5-AG)	rs5757568	A	G	22	22583571	0.0027	0.0122	5.10399e-06	0.0385	0.0206	0.5931	20.3936
1,5-anhydroglucitol (1,5-AG)	rs5998272	C	A	22	32560045	0.0053	-0.0261	1.083e-06	0.0715	-0.0144	0.8406	24.2232
1,5-anhydroglucitol (1,5-AG)	rs7570971	A	C	2	135837906	0.0027	-0.0373	7.8614e-45	0.0389	0.0008	0.9835	190.631
1,5-anhydroglucitol (1,5-AG)	rs7915784	A	G	10	28286740	0.0053	0.0247	2.64698e-06	0.0857	0.1203	0.1605	21.7031
1,5-anhydroglucitol (1,5-AG)	rs9756306	A	G	3	164799079	0.0027	-0.0158	3.63999e-09	0.0423	-0.0079	0.8518	34.2189
X-11469	rs11045975	A	G	12	21478790	0.0078	0.0347	9.10102e-06	0.0405	0.0687	0.0893491	19.7765
X-11469	rs11106131	T	G	12	78045649	0.0086	-0.0381	9.36591e-06	0.0472	-0.0977	0.0384096	19.6125
X-11469	rs11754288	A	G	6	25776949	0.0062	0.0434	1.87802e-12	0.0402	0.023	0.5675	48.9434
X-11469	rs1938489	G	A	1	66048622	0.0071	0.0316	9.33598e-06	0.0435	-0.0031	0.9436	19.7941
X-11469	rs2071426	C	T	10	96828323	0.0068	-0.0517	3.96461e-14	0.0427	-0.0219	0.6087	57.7379
X-11469	rs2187662	A	G	16	14270121	0.0172	0.0786	4.94698e-06	0.1005	0.0315	0.753999	20.8674
X-11469	rs2870709	C	T	4	94410573	0.0085	-0.039	4.20097e-06	0.0474	-0.0147	0.7567	21.0364
X-11469	rs3736083	C	T	4	877709	0.0062	-0.0275	8.92195e-06	0.039	0.0082	0.8333	19.659
X-11469	rs4149081	A	G	12	21378021	0.0077	-0.0437	1.65798e-08	0.0419	-0.083	0.0477002	32.1434
X-11469	rs4885169	G	A	13	74900793	0.0094	0.0427	5.17297e-06	0.066	0.0433	0.5121	20.6196
X-11469	rs7495382	G	T	15	23824746	0.0083	0.0448	7.18505e-08	0.0462	-0.0013	0.9771	29.126
X-11469	rs7772658	G	A	6	128339840	0.0118	-0.0565	1.68101e-06	0.0859	-0.074	0.3885	22.9199
X-11469	rs7787327	A	G	7	42357064	0.0154	-0.0686	8.84301e-06	0.1391	-0.0502	0.7181	19.8375
X-11469	rs7810308	T	C	7	41416234	0.0087	-0.0388	7.52697e-06	0.0522	0.1223	0.0191602	19.8841
X-11469	rs7870790	A	G	9	96779553	0.0064	0.0287	6.97301e-06	0.0393	-0.0379	0.3355	20.0866
X-11469	rs9299150	T	C	9	111076167	0.0115	0.0542	2.34299e-06	0.0415	-0.0109	0.792801	22.2067
X-11469	rs994645	G	A	6	19922228	0.0093	0.0417	8.17692e-06	0.0566	-0.0112	0.8431	20.0996
P-cresol sulfate	rs13098279	A	G	3	37232458	0.0068	-0.0305	7.47808e-06	0.0465	0.0139	0.7652	20.1123
P-cresol sulfate	rs1358498	T	C	7	121185936	0.0053	-0.024	5.00899e-06	0.0401	-0.0631	0.1162	20.4999
P-cresol sulfate	rs16984516	G	A	2	18420872	0.0419	-0.202	1.40699e-06	0.1818	-0.0766	0.6736	23.2155
P-cresol sulfate	rs17125342	T	C	11	121308308	0.011	-0.0526	1.60702e-06	0.1181	-0.0622	0.5983	22.8595
P-cresol sulfate	rs2072901	G	A	1	4829835	0.0083	-0.0392	2.47098e-06	0.0508	0.0481	0.3439	22.2761
P-cresol sulfate	rs2280042	A	G	2	217342357	0.0462	-0.2177	2.47799e-06	0.1801	-0.0338	0.8512	22.1976
P-cresol sulfate	rs2488856	A	C	14	43531402	0.018	0.08	8.64391e-06	0.0559	-0.0501	0.3707	19.7473
P-cresol sulfate	rs2819047	G	A	10	10214666	0.0069	0.0373	5.82197e-08	0.0436	0.0161	0.711101	29.2141
P-cresol sulfate	rs478259	G	A	3	105283024	0.0078	0.0393	5.26902e-07	0.0655	0.0206	0.752801	25.3787
P-cresol sulfate	rs727145	T	C	1	41272533	0.0052	0.0231	9.99309e-06	0.0399	0.067	0.0933405	19.7284
P-cresol sulfate	rs727276	C	T	1	80943475	0.0341	-0.1628	1.73301e-06	0.0765	-0.1279	0.0943604	22.7863
P-cresol sulfate	rs7332616	C	T	13	21677331	0.007	0.032	5.17798e-06	0.051	0.0027	0.9581	20.8923
P-cresol sulfate	rs9348951	A	C	6	11692419	0.0052	0.0239	5.05301e-06	0.0397	-0.0273	0.4922	21.1189
X-11437	rs10517818	C	T	4	165817608	0.0111	0.0501	6.62003e-06	0.0547	-0.0201	0.712801	20.3487
X-11437	rs1405215	G	A	2	150538404	0.0116	-0.0623	8.00295e-08	0.0505	0.0917	0.0695392	28.8364
X-11437	rs16926956	T	G	9	8021065	0.0109	-0.052	1.76999e-06	0.0466	0.0118	0.8001	22.7333
X-11437	rs17040357	G	A	12	108665316	0.0679	-0.3091	5.37799e-06	0.0652	-0.063	0.3346	20.7176
X-11437	rs2460621	C	T	15	46299703	0.018	-0.0795	9.83603e-06	0.0644	-0.0567	0.3784	19.5016
X-11437	rs335810	A	C	15	60368206	0.0827	0.3722	6.80205e-06	0.2284	0.0241	0.9161	20.2499
X-11437	rs4919957	A	G	21	43370291	0.0358	0.1629	5.39697e-06	0.0608	0.1383	0.0228202	20.6816
X-11437	rs555851	G	A	5	6559575	0.0082	0.0363	9.22699e-06	0.0383	0.0351	0.3595	19.5915
X-11437	rs6415698	A	C	8	39687113	0.0107	0.0548	3.09999e-07	0.0468	0.0016	0.9723	26.2
X-11437	rs7321884	T	C	13	101973118	0.0316	0.1488	2.43103e-06	0.1188	0.028	0.8136	22.1673
X-11437	rs768328	T	C	1	49573780	0.0099	-0.0464	3.08603e-06	0.0466	0.0048	0.918	21.9606
X-11437	rs9543952	G	A	13	76084690	0.0117	0.053	5.79802e-06	0.0532	-0.0393	0.4599	20.5144
10-undecenoate (11:1n1)	rs10837883	T	G	11	42609917	0.0026	-0.0122	4.07699e-06	0.0383	0.0155	0.6859	22.0116
10-undecenoate (11:1n1)	rs11213924	A	G	11	97945697	0.0067	0.0298	7.81898e-06	0.1027	0.0641	0.5324	19.7771
10-undecenoate (11:1n1)	rs11265023	A	G	1	158513048	0.0026	0.0125	1.84901e-06	0.0383	-0.0323	0.3978	23.1075
10-undecenoate (11:1n1)	rs11704875	T	C	22	46205189	0.0042	-0.0186	8.54693e-06	0.0655	-0.0327	0.6175	19.6068
10-undecenoate (11:1n1)	rs12360462	G	A	10	102063560	0.0026	-0.0118	5.69298e-06	0.0385	0.0152	0.693	20.5919
10-undecenoate (11:1n1)	rs12435939	T	C	14	92849516	0.0155	-0.0686	9.79693e-06	0.0856	-0.0769	0.3693	19.5656
10-undecenoate (11:1n1)	rs12806225	A	G	11	133592534	0.0251	-0.1127	7.05099e-06	0.0418	0.0198	0.6359	20.1549
10-undecenoate (11:1n1)	rs1558852	G	A	2	51252137	0.0034	-0.0154	7.02797e-06	0.0484	-0.0655	0.1754	20.5099
10-undecenoate (11:1n1)	rs17103322	C	T	1	47959147	0.0067	0.0294	9.76495e-06	0.099	0.2233	0.0241402	19.248
10-undecenoate (11:1n1)	rs17685	A	G	7	75616105	0.0034	-0.0168	6.44407e-07	0.0393	-0.017	0.6655	24.4084
10-undecenoate (11:1n1)	rs1863824	A	G	10	88112939	0.0026	0.0117	9.63807e-06	0.0395	-0.0321	0.4166	20.2444
10-undecenoate (11:1n1)	rs2042807	T	C	8	53333501	0.0052	-0.0237	5.40095e-06	0.0384	-0.0227	0.5541	20.7668
10-undecenoate (11:1n1)	rs2968858	C	T	7	150606288	0.0026	0.0118	7.25404e-06	0.0388	0.0206	0.5961	20.5919
10-undecenoate (11:1n1)	rs3828128	A	G	1	230929310	0.0033	-0.0161	1.34701e-06	0.043	-0.0593	0.1674	23.796
10-undecenoate (11:1n1)	rs6062362	G	A	20	62911343	0.0026	-0.0122	3.384e-06	0.0416	0.0084	0.8392	22.0116
10-undecenoate (11:1n1)	rs6077678	A	G	20	1069103	0.0041	-0.0228	3.38197e-08	0.0524	-0.0162	0.757501	30.8848
10-undecenoate (11:1n1)	rs6801666	G	A	3	20345376	0.0026	0.0122	2.88503e-06	0.0386	0.0658	0.0886094	21.9895
10-undecenoate (11:1n1)	rs7013605	C	T	8	139920174	0.0042	-0.02	2.42003e-06	0.0482	0.0161	0.7382	22.6579
10-undecenoate (11:1n1)	rs7131362	A	G	11	1689325	0.0027	0.0119	9.11507e-06	0.0386	-0.0042	0.9133	19.41
10-undecenoate (11:1n1)	rs7468101	C	T	9	22918937	0.0067	-0.0299	7.89605e-06	0.0706	-0.0111	0.8746	19.8999
10-undecenoate (11:1n1)	rs780093	C	T	2	27742603	0.0026	0.0132	4.29299e-07	0.0401	-0.0629	0.1163	25.7549
10-undecenoate (11:1n1)	rs8054389	T	C	16	48541394	0.0026	-0.0118	6.422e-06	0.0387	0.0085	0.8256	20.5712
10-undecenoate (11:1n1)	rs838532	C	T	1	119896827	0.0065	0.0293	6.89208e-06	0.0842	-0.0256	0.7615	20.3033
10-undecenoate (11:1n1)	rs9333029	G	A	1	47396162	0.0042	0.0695	1.52405e-61	0.0615	-0.0387	0.528901	273.609
10-undecenoate (11:1n1)	rs998531	G	A	12	77542760	0.0042	-0.02	1.88599e-06	0.0566	-0.1265	0.02537	22.6579
X-12627	rs10927006	C	T	1	243557659	0.006	-0.0278	3.23802e-06	0.052	-0.0281	0.5887	21.4403
X-12627	rs2275353	A	G	1	203150208	0.0053	0.0244	4.51097e-06	0.0647	0.0595	0.3578	21.1861
X-12627	rs335170	C	A	5	122482243	0.0043	-0.0191	7.51294e-06	0.0382	-0.0183	0.6307	19.705
X-12627	rs4955937	G	A	3	55194254	0.0044	0.0207	2.172e-06	0.0388	0.0009	0.9815	22.1238
X-12627	rs7148806	A	G	14	33328787	0.0107	-0.0474	9.78003e-06	0.0512	-0.0528	0.3018	19.6161
X-12627	rs9569679	T	G	13	57964877	0.006	0.0278	3.61501e-06	0.0427	0.0101	0.8124	21.4591
X-12627	rs9809853	T	C	3	146610637	0.0044	0.0196	9.82811e-06	0.0425	-0.0598	0.1599	19.8349
X-13619	rs10955167	G	A	8	99374877	0.0017	-0.0078	4.69797e-06	0.0453	-0.0293	0.5182	21.0434
X-13619	rs11681627	T	G	2	71974813	0.0016	-0.0076	2.98497e-06	0.039	0.0785	0.0444703	22.5533
X-13619	rs12154661	C	T	7	96039063	0.0017	-0.0077	4.65297e-06	0.0415	-0.0033	0.9357	20.4923
X-13619	rs12512765	C	T	4	114588367	0.0017	-0.0091	9.06901e-08	0.0468	0.0419	0.37	28.6462
X-13619	rs12528756	A	G	6	130617471	0.0024	0.0108	6.19698e-06	0.0578	0.0276	0.6331	20.2445
X-13619	rs12613833	C	T	2	239749411	0.0017	0.008	1.93402e-06	0.0431	-0.006	0.8883	22.1393
X-13619	rs1877564	C	T	3	39160399	0.0017	-0.0081	2.20201e-06	0.0425	-0.0355	0.4033	22.6767
X-13619	rs1878022	T	C	12	108699032	0.0016	-0.0074	6.25994e-06	0.0407	0.0133	0.744201	21.3848
X-13619	rs1943505	T	C	11	95212878	0.0024	0.0113	3.19897e-06	0.0585	0.0093	0.8733	22.1624
X-13619	rs1995087	G	A	8	19962013	0.0016	0.0074	6.10394e-06	0.0394	-0.0354	0.3681	21.3848
X-13619	rs2075158	C	T	16	11945231	0.0016	0.0076	3.22901e-06	0.0401	0.0221	0.582	22.5564
X-13619	rs2090103	G	A	4	128418370	0.0017	0.0086	3.36899e-07	0.0474	0.0166	0.7256	25.5627
X-13619	rs2421332	C	T	2	61876965	0.0031	0.014	5.91494e-06	0.0477	-0.1146	0.01622	20.3899
X-13619	rs2835977	G	A	21	39182197	0.0017	0.0076	5.22504e-06	0.045	0.0639	0.1563	19.9807
X-13619	rs2841549	A	G	6	13489554	0.0017	-0.0084	4.47003e-07	0.0546	0.0409	0.454	24.4086
X-13619	rs3781638	T	G	11	92713507	0.0016	0.008	4.31599e-07	0.0396	-0.0591	0.1361	24.9932
X-13619	rs3786099	T	C	17	9864752	0.002	-0.009	6.79501e-06	0.0464	-0.0065	0.8885	20.2445
X-13619	rs4269090	T	C	3	102993405	0.002	0.009	6.79501e-06	0.0471	0.0352	0.455	20.2273
X-13619	rs4690099	T	C	4	3454454	0.0017	0.0079	2.72402e-06	0.04	0.0071	0.8595	21.5709
X-13619	rs4898845	A	G	14	55130718	0.0034	-0.0161	2.02899e-06	0.1493	0.1321	0.3764	22.3978
X-13619	rs4917204	A	G	7	49195695	0.0017	-0.0077	5.08405e-06	0.0507	-0.006	0.9056	20.4925
X-13619	rs6892541	A	G	5	170277182	0.0037	0.0166	6.54395e-06	0.0488	0.0179	0.7147	20.1011
X-13619	rs6963604	G	A	7	21168716	0.0017	-0.0079	2.20399e-06	0.0485	0.0466	0.336	21.5709
X-13619	rs6998531	T	C	8	31237833	0.0017	0.0078	4.34e-06	0.0455	-0.0475	0.2957	21.0283
X-13619	rs7551359	A	C	1	205348215	0.0017	0.0087	2.42801e-07	0.0411	-0.0427	0.2981	26.1609
X-13619	rs7674482	C	T	4	45867461	0.0017	-0.0076	5.50706e-06	0.0412	0.004	0.9225	19.9807
X-13619	rs7988423	T	C	13	52457382	0.0058	0.0267	4.53002e-06	0.1159	-0.1319	0.2549	21.186
X-10346	rs11066410	A	C	12	113213828	0.0188	0.0893	2.108e-06	0.0742	0.0686	0.3552	22.5564
X-10346	rs1160835	T	C	12	44701141	0.0548	0.2555	3.07199e-06	0.0859	-0.0994	0.2473	21.7321
X-10346	rs12405135	A	G	1	242718333	0.0147	0.0697	2.06001e-06	0.0696	-0.0076	0.9128	22.4757
X-10346	rs12670780	G	A	7	26019953	0.0294	0.1499	3.304e-07	0.0594	0.1048	0.0775604	25.9891
X-10346	rs17220921	T	C	10	109396541	0.0167	0.0757	5.71597e-06	0.107	0.0315	0.7683	20.5419
X-10346	rs1986163	T	C	4	82344387	0.0578	0.264	4.88e-06	0.2379	-0.1634	0.4922	20.8561
X-10346	rs2623476	A	C	15	39487576	0.0099	0.0446	6.55707e-06	0.0407	0.0022	0.9566	20.29
X-10346	rs4107301	A	G	13	108524223	0.0128	0.0605	2.386e-06	0.0431	-0.0478	0.2677	22.3343
X-10346	rs756316	T	C	17	6068117	0.0083	-0.0373	6.952e-06	0.0386	-0.0415	0.2821	20.1903
X-10346	rs777828	A	G	8	116217868	0.0291	0.1299	8.08705e-06	0.0867	-0.0313	0.7179	19.9211
X-10346	rs7828959	G	A	8	69205472	0.009	-0.0402	8.94499e-06	0.0431	-0.0088	0.8383	19.9457
X-04500	rs11111705	G	A	12	104053955	0.0111	0.0492	8.90205e-06	0.0383	-0.0171	0.6562	19.6411
X-04500	rs11721313	T	C	3	34118238	0.0217	-0.0959	9.834e-06	0.0698	-0.0436	0.5317	19.5254
X-04500	rs12584638	G	A	13	111401085	0.0209	0.0945	6.23807e-06	0.0419	0.0423	0.3125	20.4387
X-04500	rs13336955	T	C	16	17366562	0.0233	0.1061	5.47596e-06	0.0835	-0.0115	0.8901	20.7301
X-04500	rs1373765	C	T	18	49746600	0.0141	0.0637	6.41904e-06	0.0403	-0.0221	0.583001	20.4043
X-04500	rs17579664	T	G	7	70128708	0.0126	-0.0601	1.83599e-06	0.0409	-0.0023	0.9542	22.7452
X-04500	rs2442790	T	C	3	11540296	0.0767	0.3427	7.99098e-06	0.1077	-0.121	0.2613	19.9408
X-04500	rs269263	T	C	7	140330333	0.0105	-0.0487	3.32101e-06	0.0394	0.0105	0.790801	21.5061
X-04500	rs343836	C	T	5	121044604	0.0385	0.1801	2.82898e-06	0.1037	-0.0848	0.4139	21.8581
X-04500	rs6008912	G	A	22	46962477	0.0296	-0.1439	1.18899e-06	0.0472	-0.0073	0.8772	23.6276
X-04500	rs7679137	T	C	4	72909736	0.0455	-0.2217	1.10701e-06	0.1388	-0.1581	0.2545	23.7351
Taurochenodeoxycholate	rs11121663	C	T	1	11024395	0.0067	-0.0308	3.94703e-06	0.0399	0.0811	0.04226	21.1268
Taurochenodeoxycholate	rs16950349	G	A	18	44766083	0.0112	0.0507	6.35594e-06	0.0581	-0.0903	0.1201	20.4862
Taurochenodeoxycholate	rs1851722	A	G	9	107361642	0.0075	0.0354	2.009e-06	0.0446	0.0148	0.7403	22.2723
Taurochenodeoxycholate	rs2992907	T	C	13	95959901	0.0065	0.0296	6.15701e-06	0.0407	-0.0513	0.2072	20.7139
Taurochenodeoxycholate	rs392488	T	C	5	19498390	0.0075	-0.0337	7.26407e-06	0.0463	0.0065	0.888	20.1846
Taurochenodeoxycholate	rs4896923	A	G	6	147857519	0.0072	0.0361	5.31398e-07	0.0385	-0.006	0.8758	25.1105
Taurochenodeoxycholate	rs6465368	G	A	7	92560000	0.0416	-0.185	8.50707e-06	0.0884	0.1216	0.1687	19.7715
Taurochenodeoxycholate	rs6858711	C	T	4	47721274	0.0246	0.1096	8.28304e-06	0.0667	0.0825	0.216	19.8442
Taurochenodeoxycholate	rs7432211	C	T	3	183819155	0.0064	-0.0294	4.92504e-06	0.0387	-0.0008	0.9838	21.0968
Taurochenodeoxycholate	rs7568568	C	T	2	170135215	0.0306	-0.1481	1.31299e-06	0.0858	0.0223	0.7945	23.418
Taurochenodeoxycholate	rs7848609	T	C	9	112666327	0.0244	0.1108	5.68997e-06	0.072	0.0674	0.3492	20.6149
Eicosenoate (20:1n9 or 11)	rs11133892	G	A	5	17255026	0.0039	-0.0184	2.12701e-06	0.0386	0.0131	0.7339	22.253
Eicosenoate (20:1n9 or 11)	rs1115214	G	A	2	20027448	0.0102	-0.0451	9.61103e-06	0.0714	-0.0163	0.8197	19.545
Eicosenoate (20:1n9 or 11)	rs12336893	G	T	9	2632365	0.0095	-0.0425	7.11099e-06	0.1059	-0.0902	0.3943	20.0084
Eicosenoate (20:1n9 or 11)	rs13417885	G	A	2	167321931	0.0073	-0.034	3.41099e-06	0.0761	-0.0189	0.8039	21.6867
Eicosenoate (20:1n9 or 11)	rs1348656	T	C	3	144933520	0.0047	-0.0246	1.992e-07	0.0493	0.0341	0.4883	27.3878
Eicosenoate (20:1n9 or 11)	rs2017823	G	A	18	2383523	0.0049	-0.022	6.37104e-06	0.0517	-0.0246	0.6338	20.1354
Eicosenoate (20:1n9 or 11)	rs2527641	A	G	7	68260664	0.0039	-0.018	4.94197e-06	0.0388	-0.057	0.1414	21.296
Eicosenoate (20:1n9 or 11)	rs35350	A	G	12	115608730	0.0137	0.0664	1.228e-06	0.1377	0.2505	0.0688795	23.4843
Eicosenoate (20:1n9 or 11)	rs6465164	A	G	7	88467385	0.0086	-0.0394	5.06302e-06	0.0557	0.0333	0.5501	20.9835
Eicosenoate (20:1n9 or 11)	rs7260113	C	T	19	51801624	0.0039	0.0173	9.49402e-06	0.0384	0.0202	0.598199	19.6718
Eicosenoate (20:1n9 or 11)	rs7314742	T	G	12	122212752	0.0041	-0.0187	4.53096e-06	0.046	0.0432	0.3478	20.7968
Eicosenoate (20:1n9 or 11)	rs9906465	G	A	17	59343880	0.0074	0.0364	8.97305e-07	0.0908	-0.0168	0.8537	24.1892
1-oleoylglycerol (1-monoolein)	rs11627546	C	A	14	70365924	0.0065	-0.0294	6.87306e-06	0.0556	0.048	0.3874	20.4527
1-oleoylglycerol (1-monoolein)	rs17071035	G	A	4	182226799	0.0067	0.0329	8.57097e-07	0.0562	-0.1229	0.0287197	24.1059
1-oleoylglycerol (1-monoolein)	rs17729999	A	G	8	96154908	0.0108	-0.0492	5.22805e-06	0.0907	-0.1965	0.0301898	20.7474
1-oleoylglycerol (1-monoolein)	rs188595	A	C	3	30756629	0.0056	0.0258	3.491e-06	0.0406	-0.0096	0.8121	21.2182
1-oleoylglycerol (1-monoolein)	rs1889891	T	C	6	129813346	0.0057	0.0257	5.77404e-06	0.0402	-0.0344	0.3922	20.3235
1-oleoylglycerol (1-monoolein)	rs2143069	G	A	6	163731037	0.005	0.0234	2.635e-06	0.0422	0.0604	0.1528	21.8964
1-oleoylglycerol (1-monoolein)	rs2529488	C	T	7	111158861	0.0073	0.0376	2.32402e-07	0.0625	-0.0448	0.4737	26.5223
1-oleoylglycerol (1-monoolein)	rs4937147	A	G	11	126399418	0.0074	0.0379	3.112e-07	0.0461	0.0702	0.1279	26.2239
1-oleoylglycerol (1-monoolein)	rs7525018	G	T	1	97583471	0.0058	0.0268	3.64099e-06	0.0391	0.0239	0.5423	21.345
1-oleoylglycerol (1-monoolein)	rs7998013	A	G	13	32171381	0.0124	-0.0573	4.08197e-06	0.0992	0.1305	0.188	21.3475
1-oleoylglycerol (1-monoolein)	rs9296444	C	T	6	44620507	0.0058	-0.0267	4.78597e-06	0.0437	-0.033	0.4504	21.186
1-oleoylglycerol (1-monoolein)	rs9313524	C	T	5	170187643	0.0059	-0.0264	8.90594e-06	0.0393	0.032	0.4142	19.9992
Linoleate (18:2n6)	rs12238083	T	C	9	93741195	0.0033	0.0152	3.00802e-06	0.0647	0.1165	0.0718903	21.21
Linoleate (18:2n6)	rs12336893	G	T	9	2632365	0.0062	-0.0289	2.67701e-06	0.1059	-0.0902	0.3943	21.7217
Linoleate (18:2n6)	rs13225022	G	A	7	51849478	0.0026	0.0123	1.40201e-06	0.0385	-0.0171	0.657099	22.3741
Linoleate (18:2n6)	rs13280152	T	G	8	76414970	0.0033	0.0162	1.224e-06	0.0555	0.1074	0.0529298	24.0926
Linoleate (18:2n6)	rs1477025	C	T	16	49811433	0.0024	-0.0109	7.625e-06	0.0391	0.046	0.2394	20.6211
Linoleate (18:2n6)	rs1502520	G	T	17	51547100	0.0025	-0.0119	1.63399e-06	0.0439	-0.0077	0.8606	22.6514
Linoleate (18:2n6)	rs16911296	A	G	11	12436827	0.0045	-0.0209	4.18004e-06	0.0635	-0.0644	0.3107	21.565
Linoleate (18:2n6)	rs17087487	A	G	4	57936947	0.0052	-0.0231	7.99705e-06	0.063	-0.0154	0.8071	19.7287
Linoleate (18:2n6)	rs1956129	T	C	14	40155324	0.0025	-0.0127	3.65704e-07	0.0443	-0.0303	0.4943	25.7994
Linoleate (18:2n6)	rs2242415	C	A	5	17225333	0.0024	-0.0109	8.24195e-06	0.04	-0.0193	0.6296	20.6211
Linoleate (18:2n6)	rs4654501	A	G	1	4235768	0.0025	0.0111	9.22699e-06	0.0513	0.0698	0.1737	19.7082
Linoleate (18:2n6)	rs6075489	G	A	20	19208970	0.0025	-0.0113	9.51305e-06	0.0443	-0.0066	0.8813	20.4072
Linoleate (18:2n6)	rs7014120	A	G	8	95786605	0.0033	0.0148	5.66604e-06	0.0564	-0.0149	0.790999	20.1084
Linoleate (18:2n6)	rs7115681	T	C	11	42459273	0.0024	-0.0131	8.29297e-08	0.0399	0.0236	0.5546	29.7853
Linoleate (18:2n6)	rs7898173	A	G	10	3429328	0.0032	-0.0143	6.80597e-06	0.0489	-0.0263	0.5913	19.9643
Epiandrosterone sulfate	rs11981478	T	C	7	99163950	0.01	-0.1844	2.80092e-75	0.0534	-0.0038	0.9433	339.941
Epiandrosterone sulfate	rs13222543	T	C	7	100015457	0.0241	-0.3474	3.30674e-47	0.1117	-0.327	0.00342302	207.554
Epiandrosterone sulfate	rs1474102	T	C	2	141156129	0.006	-0.0297	6.34293e-07	0.0411	-0.0704	0.0870903	24.4958
Epiandrosterone sulfate	rs17638060	T	G	4	27377252	0.0069	-0.0314	5.12696e-06	0.0426	-0.0027	0.9501	20.7034
Epiandrosterone sulfate	rs1939769	G	A	11	62914202	0.012	-0.0622	2.064e-07	0.1084	0.1153	0.2873	26.8596
Epiandrosterone sulfate	rs2572023	G	A	7	99474427	0.0058	0.0457	2.77396e-15	0.0384	0.0489	0.203	62.0129
Epiandrosterone sulfate	rs4439540	G	A	11	5372147	0.0109	-0.0524	1.45399e-06	0.0439	-0.0221	0.614899	23.1042
Epiandrosterone sulfate	rs6578042	T	C	8	140751257	0.0104	0.047	5.93403e-06	0.0545	0.0335	0.5381	20.4002
Epiandrosterone sulfate	rs7078211	G	A	10	5253638	0.0076	0.0404	1.25499e-07	0.0548	-0.0092	0.8664	28.2499
Epiandrosterone sulfate	rs7152358	G	A	14	50602875	0.0093	-0.0428	3.83098e-06	0.0729	-0.0603	0.4085	21.174
Epiandrosterone sulfate	rs807019	C	T	10	102772840	0.0084	-0.0372	9.52599e-06	0.0524	0.0411	0.4332	19.5899
Epiandrosterone sulfate	rs9676475	T	C	19	9177777	0.0074	0.0344	3.05e-06	0.0533	0.0135	0.8002	21.604
Phenyllactate (PLA)	rs12155900	T	C	8	74043166	0.0039	-0.0174	7.34193e-06	0.0616	0.0497	0.4197	19.8828
Phenyllactate (PLA)	rs12355427	A	G	10	10144150	0.0027	-0.0121	9.20301e-06	0.0399	0.0626	0.1165	20.0782
Phenyllactate (PLA)	rs12637114	T	C	3	176035270	0.0059	0.0262	9.64606e-06	0.0384	-0.0556	0.147	19.7143
Phenyllactate (PLA)	rs12970549	G	A	18	53601264	0.0028	0.0124	8.15793e-06	0.0493	-0.0121	0.8062	19.6069
Phenyllactate (PLA)	rs13415138	T	C	2	47081551	0.0027	-0.0129	2.89801e-06	0.0403	0.0256	0.5256	22.8209
Phenyllactate (PLA)	rs1471834	A	G	15	65208227	0.0028	0.0136	1.44901e-06	0.0422	0.0451	0.2849	23.5629
Phenyllactate (PLA)	rs17042584	G	T	3	5493089	0.0028	-0.0127	4.75401e-06	0.0419	-0.0995	0.0174799	20.5668
Phenyllactate (PLA)	rs1821685	C	T	4	29311144	0.0027	-0.013	1.70699e-06	0.0408	0.0259	0.5252	23.154
Phenyllactate (PLA)	rs2032995	T	G	3	189232595	0.0027	0.0132	1.35101e-06	0.0467	0.0253	0.587801	23.8944
Phenyllactate (PLA)	rs4637923	T	C	9	81996960	0.0027	-0.012	9.41803e-06	0.0473	-0.0247	0.6023	19.7474
Phenyllactate (PLA)	rs4784054	A	G	16	58776314	0.0037	0.0349	2.30994e-21	0.0696	-0.2024	0.00363103	88.9452
Phenyllactate (PLA)	rs4799200	A	G	18	76549058	0.0055	0.0252	3.78704e-06	0.0695	-0.0528	0.4473	20.987
Phenyllactate (PLA)	rs4872094	C	T	8	23095877	0.0073	0.0327	8.21997e-06	0.0497	-0.0262	0.5983	20.0597
Phenyllactate (PLA)	rs6966840	G	A	7	151112726	0.0028	-0.0133	2.01201e-06	0.0452	0.0022	0.9604	22.556
Phenyllactate (PLA)	rs747902	A	G	12	109431607	0.0027	-0.0129	2.12902e-06	0.0394	-0.0295	0.4551	22.7992
Phenyllactate (PLA)	rs7689395	T	C	4	115832552	0.0052	-0.0246	2.34002e-06	0.0583	0.0251	0.666099	22.3737
Phenyllactate (PLA)	rs9467632	G	A	6	25889706	0.0037	0.0183	8.50002e-07	0.0826	0.1258	0.1281	24.4554
X-13429	rs12160763	G	A	22	31794754	0.0142	-0.0681	1.77902e-06	0.0987	-0.036	0.7154	22.9928
X-13429	rs12317268	G	A	12	21352541	0.0079	0.1377	2.09122e-67	0.0428	-0.0893	0.03684	303.466
X-13429	rs13276952	A	C	8	1337849	0.0146	0.0657	6.50205e-06	0.0425	-0.0671	0.1138	20.2445
X-13429	rs296381	T	C	19	48371102	0.0082	0.053	1.071e-10	0.0535	0.0743	0.165	41.7643
X-13429	rs4149002	A	G	12	21444883	0.0091	-0.0829	6.5675e-20	0.049	0.0749	0.127	82.9674
X-13429	rs8063217	T	C	16	20422369	0.0279	0.1278	4.69797e-06	0.0652	-0.0244	0.708401	20.9766
X-13429	rs932055	C	T	12	22700388	0.0075	0.0333	9.40091e-06	0.0446	0.0529	0.2356	19.7082
X-05426	rs12340032	T	G	9	38282346	0.006	-0.0273	5.58805e-06	0.0387	0.0475	0.2196	20.6968
X-05426	rs12764831	A	G	10	96997167	0.0055	0.0253	4.46098e-06	0.0385	0.0313	0.4169	21.1355
X-05426	rs1321208	T	C	6	109844378	0.0073	-0.0355	1.053e-06	0.0462	-0.0145	0.7527	23.6424
X-05426	rs1392786	C	T	3	112666542	0.0059	0.0282	1.93402e-06	0.0382	0.0342	0.3719	22.837
X-05426	rs2035344	G	A	15	100690148	0.0056	-0.0254	6.73907e-06	0.0397	0.0201	0.6122	20.5671
X-05426	rs4708792	G	A	6	158906944	0.0143	0.0673	2.61e-06	0.0496	0.0087	0.8604	22.1432
X-05426	rs6725791	T	C	2	69728152	0.0054	0.0259	1.81001e-06	0.0388	0.0276	0.4767	22.9778
X-05426	rs9565748	T	G	13	82736934	0.0055	0.0246	6.96996e-06	0.0393	0.0699	0.0757792	19.9998
X-05426	rs9854875	G	A	3	111443003	0.0056	-0.0266	2.04701e-06	0.0409	0.0536	0.1894	22.5564
Tryptophan	rs1000137	C	T	7	157644152	0.001	0.005	5.73297e-07	0.0381	-0.0395	0.3009	24.9911
Tryptophan	rs1013667	G	A	3	191089680	0.0009	0.0041	5.67296e-06	0.0394	-0.0035	0.9293	20.7474
Tryptophan	rs1015795	G	A	13	103225700	0.0009	-0.0043	2.26001e-06	0.0384	-0.026	0.4972	22.821
Tryptophan	rs1015993	T	C	21	42005288	0.0009	0.0041	7.30903e-06	0.0382	0.019	0.6182	20.7474
Tryptophan	rs1016522	A	G	5	143193326	0.0009	0.0058	1.58899e-10	0.0388	0.021	0.587801	41.5196
Tryptophan	rs10171387	G	A	2	80261406	0.0018	-0.008	5.14103e-06	0.0754	-0.1284	0.0884606	19.7477
Tryptophan	rs10225863	T	C	7	131910303	0.0009	-0.004	9.75394e-06	0.0383	0.0021	0.957	19.7477
Tryptophan	rs10495209	T	C	1	223656537	0.0009	0.004	8.01992e-06	0.0384	0.0268	0.4847	19.7477
Tryptophan	rs10498266	T	G	14	20691610	0.0009	0.0043	2.34801e-06	0.0383	0.0009	0.9811	22.821
Tryptophan	rs10750415	T	G	11	99750593	0.0009	0.0042	2.76701e-06	0.0384	0.0368	0.3379	21.7719
Tryptophan	rs10784496	G	A	12	66160971	0.0009	-0.0045	5.08499e-07	0.0386	0.043	0.2654	24.9932
Tryptophan	rs10805503	C	T	5	57390158	0.0009	-0.0043	1.996e-06	0.0401	0.0335	0.4035	22.821
Tryptophan	rs10822056	T	C	10	64514111	0.0009	0.0042	2.651e-06	0.0385	0.1266	0.001006	21.7719
Tryptophan	rs10836364	C	T	11	35306345	0.001	-0.005	5.73297e-07	0.0396	-0.0527	0.1832	24.9911
Tryptophan	rs10846667	T	C	12	124884424	0.0009	0.0045	1.65101e-06	0.0384	0.0225	0.5583	24.9932
Tryptophan	rs10881004	C	T	12	47236571	0.0009	-0.0041	3.39203e-06	0.0393	-0.1094	0.005347	20.7474
Tryptophan	rs10900784	C	A	5	125514918	0.0009	0.0044	9.74406e-07	0.04	-0.0538	0.1786	23.8947
Tryptophan	rs10927101	A	C	1	244173872	0.0009	-0.0046	2.72101e-07	0.0391	-0.0042	0.9137	26.1164
Tryptophan	rs10931041	T	C	2	183685562	0.0009	-0.0042	3.36202e-06	0.0385	-0.0213	0.579101	21.7719
Tryptophan	rs11678851	T	C	2	233825947	0.0009	0.0041	5.94306e-06	0.039	0.0494	0.2056	20.7474
Tryptophan	rs11720862	T	G	3	1838974	0.0009	-0.0046	3.58303e-07	0.0386	-0.0273	0.4787	26.1164
Tryptophan	rs11729831	T	G	4	11735115	0.0009	0.004	8.60994e-06	0.0385	0.0402	0.296	19.7477
Tryptophan	rs1179636	A	C	7	75230392	0.001	-0.0045	1.82499e-06	0.0385	-0.02	0.6039	20.2445
Tryptophan	rs11802417	C	T	1	84276046	0.0009	0.0041	4.469e-06	0.0384	-0.0117	0.7614	20.7474
Tryptophan	rs11804149	T	C	1	77457748	0.0009	0.0041	4.61201e-06	0.0386	0.1024	0.00798896	20.7474
Tryptophan	rs1220605	A	G	13	24789809	0.0009	-0.0046	9.29095e-07	0.0412	0.0331	0.4209	26.1164
Tryptophan	rs12278762	T	C	11	98781993	0.0009	0.0043	1.557e-06	0.0383	0.0599	0.1177	22.821
Tryptophan	rs12468084	C	T	2	230596352	0.0009	0.0044	1.24601e-06	0.0387	-0.0097	0.8024	23.8947
Tryptophan	rs1249489	A	G	18	8711942	0.0009	0.0042	3.68299e-06	0.0386	-0.0367	0.341	21.7719
Tryptophan	rs1260326	C	T	2	27730940	0.0009	-0.0042	2.74202e-06	0.0401	-0.0658	0.1008	21.7719
Tryptophan	rs13001325	T	C	2	102939036	0.0009	-0.004	7.44698e-06	0.0406	-0.0428	0.2921	19.7477
Tryptophan	rs13008096	A	C	2	62792689	0.0009	-0.0042	3.31597e-06	0.041	-0.1051	0.01036	21.7719
Tryptophan	rs13056963	T	C	22	33622667	0.0009	0.0043	5.58303e-06	0.0389	-0.0013	0.9726	22.821
Tryptophan	rs13122250	T	C	4	156808288	0.0009	0.0062	8.94953e-12	0.0396	0.0069	0.8628	47.4439
Tryptophan	rs1330918	C	A	13	23373129	0.0009	-0.0042	2.21202e-06	0.0384	-0.0145	0.7063	21.7719
Tryptophan	rs1349704	G	A	11	96777666	0.0009	-0.0044	8.31209e-07	0.0387	0.0135	0.7281	23.8947
Tryptophan	rs1373962	C	T	5	83527862	0.0009	-0.005	2.70701e-08	0.0391	-0.0577	0.1398	30.8558
Tryptophan	rs1412972	G	T	1	190245977	0.002	-0.0097	1.62798e-06	0.0386	-0.0329	0.3943	23.4958
Tryptophan	rs1418942	C	A	20	58164306	0.0009	0.004	7.12804e-06	0.0402	0.0226	0.5734	19.7477
Tryptophan	rs1501803	C	T	5	166430508	0.0009	-0.0042	4.56699e-06	0.0391	0.028	0.4739	21.7719
Tryptophan	rs1519309	T	C	4	187015089	0.0009	-0.0044	1.20601e-06	0.0448	-0.0329	0.4629	23.8947
Tryptophan	rs154246	T	C	5	16602451	0.0009	-0.0049	6.69807e-08	0.0397	-0.0428	0.2811	29.6339
Tryptophan	rs1549225	T	C	5	174611949	0.0009	0.0045	6.05703e-07	0.0401	-0.0257	0.5211	24.9932
Tryptophan	rs1663501	G	A	21	28219307	0.0009	0.0047	2.43501e-07	0.0382	-0.014	0.7147	27.2642
Tryptophan	rs16823952	G	T	1	185342562	0.0018	0.0083	5.07902e-06	0.0952	-0.0228	0.8105	21.2566
Tryptophan	rs16836288	A	C	4	4807203	0.0029	0.0131	5.60106e-06	0.0791	-0.1493	0.0590106	20.3999
Tryptophan	rs1697901	A	G	5	11019405	0.0009	0.0049	6.30899e-08	0.0416	0.0302	0.4674	29.6339
Tryptophan	rs17114354	G	A	12	75291946	0.0053	-0.0248	3.51504e-06	0.1328	0.0104	0.9376	21.8894
Tryptophan	rs17698249	C	A	16	87319938	0.0009	0.0041	5.50301e-06	0.0404	0.0276	0.4946	20.7474
Tryptophan	rs17744500	C	T	15	101599246	0.0009	0.0041	4.157e-06	0.0383	0.029	0.4495	20.7474
Tryptophan	rs1790398	C	T	11	73801265	0.0009	-0.0048	5.78802e-08	0.039	0.0453	0.2451	28.4367
Tryptophan	rs1871053	G	A	11	88476191	0.0009	0.0044	7.67892e-07	0.0389	-0.0293	0.4509	23.8947
Tryptophan	rs1995960	A	G	4	142916958	0.0009	-0.0047	1.629e-07	0.0389	0.0572	0.1416	27.2642
Tryptophan	rs1997238	G	A	7	48538770	0.0009	-0.0045	6.07002e-07	0.0384	0.0348	0.3645	24.9932
Tryptophan	rs201262	G	T	6	9987615	0.0009	-0.0047	1.359e-07	0.0392	-0.0144	0.7127	27.2642
Tryptophan	rs2063601	C	A	6	78592376	0.0023	0.0107	5.24095e-06	0.0493	0.0358	0.4679	21.6182
Tryptophan	rs207938	G	A	2	217041881	0.0009	0.0043	1.31601e-06	0.0384	-0.0208	0.588901	22.821
Tryptophan	rs2091289	G	A	11	112187392	0.0009	-0.0043	1.49899e-06	0.0396	-0.0065	0.8696	22.821
Tryptophan	rs2111118	C	T	16	54049153	0.0009	-0.0051	1.21199e-08	0.0383	-0.0429	0.263	32.1024
Tryptophan	rs2126498	G	T	6	110336225	0.0009	0.0042	2.837e-06	0.0394	-0.0388	0.3236	21.7719
Tryptophan	rs2178260	T	C	11	62069365	0.0009	0.0042	3.58798e-06	0.0387	-0.0053	0.8913	21.7719
Tryptophan	rs2216061	C	A	16	52914547	0.0009	-0.0043	2.21101e-06	0.0383	-0.0381	0.3193	22.821
Tryptophan	rs2230532	T	C	14	97321689	0.001	0.005	5.73297e-07	0.0392	0.0382	0.3291	24.9911
Tryptophan	rs2349729	G	A	2	202521624	0.0009	0.0041	6.44793e-06	0.0395	-0.042	0.2869	20.7474
Tryptophan	rs2383131	C	T	9	19902822	0.0009	0.0043	3.05401e-06	0.0392	0.0067	0.8634	22.821
Tryptophan	rs2432	T	C	1	114631980	0.0009	0.0046	4.27799e-07	0.0386	-0.0133	0.7309	26.1164
Tryptophan	rs2484178	C	T	10	27691799	0.0009	-0.0043	1.74502e-06	0.0399	-0.011	0.7837	22.821
Tryptophan	rs2505644	C	T	10	44175098	0.001	-0.005	5.73297e-07	0.0401	0.0327	0.4145	24.9911
Tryptophan	rs2510595	G	A	11	106863491	0.0009	0.0045	4.98896e-07	0.0384	0.0334	0.3854	24.9932
Tryptophan	rs2520117	G	A	16	26576299	0.0009	-0.0045	5.05603e-07	0.0382	-0.0308	0.4202	24.9932
Tryptophan	rs2580344	C	T	2	122047352	0.0009	-0.0044	7.98399e-07	0.0402	-0.0359	0.3724	23.8947
Tryptophan	rs2604365	G	T	8	15614315	0.0009	-0.0044	1.45201e-06	0.0394	0.0025	0.9497	23.8947
Tryptophan	rs2658761	C	T	18	54059039	0.0009	0.0048	6.74901e-08	0.0384	-0.0004	0.9917	28.4367
Tryptophan	rs2662269	C	A	5	98076517	0.0009	-0.0045	7.11607e-07	0.0434	-0.0543	0.2113	24.9932
Tryptophan	rs2688858	T	C	10	14764993	0.0009	0.0043	2.837e-06	0.0385	-0.0033	0.9308	22.821
Tryptophan	rs2717586	G	A	8	143897882	0.0009	-0.0043	2.31398e-06	0.0399	-0.0616	0.123	22.821
Tryptophan	rs2722407	G	A	7	24371586	0.0009	-0.0041	6.47202e-06	0.0388	-0.0168	0.6656	20.7474
Tryptophan	rs2769419	G	A	10	117395006	0.0009	-0.004	6.16297e-06	0.0388	0.0278	0.473301	19.7477
Tryptophan	rs2798184	T	C	1	109096332	0.0009	-0.0049	6.37104e-08	0.0384	0.0236	0.5385	29.6339
Tryptophan	rs2813760	G	A	1	90569361	0.0009	-0.0044	1.187e-06	0.0385	-0.0487	0.2058	23.8947
Tryptophan	rs2834164	C	A	21	34621948	0.0009	0.0045	4.76102e-07	0.0382	-0.0088	0.8184	24.9932
Tryptophan	rs284191	G	A	1	92236048	0.001	0.006	1.97301e-09	0.0396	-0.0233	0.5566	35.9871
Tryptophan	rs2868072	G	A	15	39605726	0.0009	-0.004	9.03608e-06	0.0382	-0.0213	0.577801	19.7477
Tryptophan	rs295142	G	A	2	201211716	0.0009	0.0048	1.53801e-07	0.0397	0.0162	0.6829	28.4367
Tryptophan	rs2966079	T	C	16	81511806	0.0009	-0.0042	2.52499e-06	0.0388	0.0153	0.6937	21.7719
Tryptophan	rs2970335	A	C	11	14325401	0.0009	0.0044	1.02301e-06	0.0413	-0.0539	0.1913	23.8947
Tryptophan	rs2977272	T	C	1	17536952	0.001	0.005	5.73297e-07	0.0448	-0.0088	0.8436	24.9911
Tryptophan	rs341973	T	C	3	5268162	0.001	0.005	5.73297e-07	0.0387	-0.0208	0.590799	24.9911
Tryptophan	rs3742929	T	C	14	33165182	0.0009	-0.0044	1.01e-06	0.0384	-0.0409	0.2863	23.8947
Tryptophan	rs3751181	G	A	12	125626535	0.0009	-0.0041	5.18501e-06	0.0382	-0.069	0.0709202	20.7474
Tryptophan	rs3772343	C	A	3	1273716	0.006	-0.028	3.06098e-06	0.1009	-0.0084	0.9341	21.77
Tryptophan	rs3773729	T	C	3	53204845	0.0009	0.004	8.57097e-06	0.043	-0.052	0.2262	19.7477
Tryptophan	rs3780494	C	T	9	33126224	0.0051	0.023	7.02199e-06	0.1488	-0.1824	0.2201	20.3328
Tryptophan	rs38271	G	A	7	14307031	0.0009	0.0051	1.185e-08	0.0392	0.0143	0.7149	32.1024
Tryptophan	rs3927971	T	C	2	8776102	0.0009	0.0042	8.97697e-06	0.039	-0.0143	0.713801	21.7719
Tryptophan	rs4063769	T	C	2	132731387	0.0009	-0.0043	1.297e-06	0.0384	-0.0575	0.1343	22.821
Tryptophan	rs4144737	G	A	8	130761182	0.0009	-0.004	9.85893e-06	0.0404	0.0059	0.8845	19.7477
Tryptophan	rs42162	T	C	7	106475927	0.0009	0.004	8.21694e-06	0.0385	0.0398	0.3012	19.7477
Tryptophan	rs428185	T	C	14	48321936	0.0009	-0.0045	6.25403e-07	0.0382	0.0201	0.5989	24.9932
Tryptophan	rs4306882	T	G	3	21062584	0.0009	-0.0057	2.52e-10	0.0386	0.0344	0.3717	40.1002
Tryptophan	rs430727	C	T	3	41128564	0.0009	-0.0041	5.12802e-06	0.0389	0.0285	0.462701	20.7474
Tryptophan	rs4611118	G	A	10	122395120	0.0009	0.0044	9.40589e-07	0.0382	0.0853	0.0257899	23.8947
Tryptophan	rs4615256	G	A	5	62700867	0.0009	-0.0049	4.98804e-08	0.0386	-0.0002	0.9964	29.6339
Tryptophan	rs4684599	C	T	3	8626572	0.0009	0.0042	2.88902e-06	0.0387	0.0234	0.5455	21.7719
Tryptophan	rs4686980	C	T	3	188302851	0.001	-0.005	5.73297e-07	0.0398	-0.014	0.724499	24.9911
Tryptophan	rs4695289	A	G	4	43965710	0.0009	-0.0045	7.94804e-07	0.0414	-0.0126	0.7619	24.9932
Tryptophan	rs4702007	A	G	5	14006306	0.0009	-0.0041	6.109e-06	0.0382	-0.0218	0.5686	20.7474
Tryptophan	rs4751282	C	T	10	129164681	0.0009	-0.0045	7.40491e-07	0.0386	0.0382	0.3228	24.9932
Tryptophan	rs4755291	A	G	11	44821921	0.0009	-0.0041	5.25303e-06	0.0382	0.0055	0.8866	20.7474
Tryptophan	rs4870304	A	G	6	154991843	0.0009	0.0041	8.31304e-06	0.041	-0.0521	0.2035	20.7474
Tryptophan	rs4880888	G	A	10	1661627	0.0009	0.0046	3.24302e-07	0.0382	-0.0457	0.2309	26.1164
Tryptophan	rs4926571	C	T	1	53096614	0.0009	0.0048	9.02506e-08	0.0391	-0.0133	0.7338	28.4367
Tryptophan	rs4958379	A	G	5	154010041	0.0009	-0.005	2.17601e-08	0.0394	-0.0016	0.967	30.8558
Tryptophan	rs4972588	A	G	2	174444590	0.0009	-0.0046	3.74404e-07	0.0383	-0.0144	0.7071	26.1164
Tryptophan	rs4989308	G	A	4	115289204	0.0009	0.0045	8.43199e-07	0.0419	-0.0693	0.0985689	24.9932
Tryptophan	rs502654	C	T	1	31061501	0.0009	0.0046	2.59699e-07	0.0384	0.0293	0.4457	26.1164
Tryptophan	rs575257	A	G	11	78869070	0.0009	-0.0042	3.51099e-06	0.0383	-0.011	0.773701	21.7719
Tryptophan	rs5997110	C	T	22	27036505	0.001	0.005	5.73297e-07	0.0388	-0.0376	0.3318	24.9911
Tryptophan	rs6001129	T	C	22	22506340	0.002	-0.009	6.79501e-06	0.0676	-0.135	0.0458997	20.2428
Tryptophan	rs603446	T	C	11	116654435	0.0009	0.0051	1.38299e-08	0.0399	-0.0292	0.4643	32.1024
Tryptophan	rs6077611	T	G	20	9893691	0.0009	-0.0041	5.32096e-06	0.0382	-0.0479	0.2103	20.7474
Tryptophan	rs6110544	T	C	20	15166775	0.0009	0.004	7.011e-06	0.0385	0.0097	0.8008	19.7477
Tryptophan	rs6130271	C	T	20	41612425	0.0009	0.004	7.39793e-06	0.0384	0.0066	0.8637	19.7477
Tryptophan	rs6435723	T	C	2	213580723	0.0018	-0.008	6.90701e-06	0.0631	-0.0783	0.2145	19.7477
Tryptophan	rs6454864	T	C	6	92234894	0.0009	0.004	8.87197e-06	0.0383	0.0345	0.368	19.7477
Tryptophan	rs6480970	A	G	10	54568664	0.0009	-0.0049	4.28697e-08	0.0402	0.0416	0.3004	29.6339
Tryptophan	rs6517254	T	C	21	36080290	0.0009	-0.0042	3.11903e-06	0.0416	0.0068	0.8709	21.7719
Tryptophan	rs6537156	C	T	4	139067202	0.0009	-0.004	8.09096e-06	0.0382	0.0273	0.475501	19.7477
Tryptophan	rs6586235	C	A	21	43174436	0.0009	-0.0043	1.622e-06	0.0384	0.0018	0.9618	22.821
Tryptophan	rs6685230	T	C	1	168368154	0.0009	-0.0042	7.78001e-06	0.0436	-0.0118	0.787	21.7719
Tryptophan	rs6730726	G	A	2	205154353	0.0009	0.004	7.16704e-06	0.0385	-0.0457	0.2354	19.7477
Tryptophan	rs6747650	A	G	2	3451507	0.0009	-0.0041	4.36204e-06	0.0395	-0.0579	0.1424	20.7474
Tryptophan	rs6759991	G	T	2	75696816	0.0016	-0.0076	2.52098e-06	0.0491	-0.0153	0.7554	22.5564
Tryptophan	rs6819555	G	A	4	27342170	0.0009	0.0043	3.69301e-06	0.0385	0.024	0.533801	22.821
Tryptophan	rs682359	T	G	15	42426833	0.0009	0.0044	6.54003e-07	0.0397	-0.0429	0.2804	23.8947
Tryptophan	rs6826247	T	C	4	161635568	0.0009	0.0048	8.79691e-08	0.0384	0.0006	0.9871	28.4367
Tryptophan	rs688627	C	T	1	44048283	0.0009	-0.0042	3.61501e-06	0.0387	0.0689	0.0752194	21.7719
Tryptophan	rs6910731	A	G	6	23415462	0.0009	0.0041	6.67898e-06	0.0394	0.0122	0.7573	20.7474
Tryptophan	rs6935961	G	A	6	125636350	0.0009	0.0056	3.75301e-10	0.0402	-0.0157	0.696	38.7055
Tryptophan	rs699856	C	T	1	75089136	0.0009	-0.004	8.01198e-06	0.0386	0.0169	0.662101	19.7477
Tryptophan	rs7006068	T	C	8	142656636	0.0009	0.0045	4.80098e-07	0.0384	-0.02	0.6031	24.9932
Tryptophan	rs7009696	C	T	8	72731717	0.0009	-0.0041	6.16595e-06	0.0392	0.0131	0.7375	20.7474
Tryptophan	rs710580	A	C	3	189809163	0.0009	-0.005	3.57396e-08	0.0399	-0.0282	0.4801	30.8558
Tryptophan	rs7109477	G	A	11	21413780	0.0009	0.0047	1.88699e-07	0.0383	0.004	0.9162	27.2642
Tryptophan	rs719564	G	A	2	242101368	0.0009	-0.0044	1.276e-06	0.0399	-0.0069	0.8627	23.8947
Tryptophan	rs7230740	C	A	18	3636288	0.0009	-0.0044	1.55901e-06	0.0394	0.0232	0.557	23.8947
Tryptophan	rs7246393	G	A	19	23388805	0.0009	-0.0043	1.554e-06	0.0382	-0.0587	0.1246	22.821
Tryptophan	rs7463805	T	C	8	110753672	0.0009	-0.0053	4.596e-09	0.0382	-0.0428	0.263	34.6696
Tryptophan	rs7505177	T	G	18	75220892	0.0009	-0.0043	5.85895e-06	0.0389	0.0057	0.8841	22.821
Tryptophan	rs7584842	C	T	2	11756260	0.0009	0.005	4.15002e-08	0.039	-0.0024	0.9516	30.8558
Tryptophan	rs7594598	C	A	2	31026603	0.0009	-0.004	9.49708e-06	0.0397	-0.0416	0.2946	19.7477
Tryptophan	rs7638383	A	G	3	4994341	0.0009	0.0047	1.64101e-07	0.0414	0.0096	0.8168	27.2642
Tryptophan	rs7810390	G	A	7	82662097	0.0009	0.0045	5.611e-07	0.0392	-0.0282	0.4721	24.9932
Tryptophan	rs7843149	T	C	8	91474961	0.0009	-0.0041	6.55405e-06	0.0399	-0.0823	0.0393296	20.7474
Tryptophan	rs8006663	G	A	14	69171003	0.0009	0.0046	3.01599e-07	0.0383	-0.0325	0.396	26.1164
Tryptophan	rs8021242	T	C	14	22408804	0.0009	0.0049	5.18299e-08	0.039	-0.058	0.1366	29.6339
Tryptophan	rs8088963	G	A	18	59047314	0.0009	-0.0044	8.28705e-07	0.039	-0.0174	0.6544	23.8947
Tryptophan	rs8110890	G	T	19	19848485	0.0009	-0.0045	7.50499e-07	0.0385	-0.0343	0.373	24.9932
Tryptophan	rs860916	A	G	18	60665539	0.0009	-0.0047	1.51199e-07	0.0385	0.0263	0.4943	27.2642
Tryptophan	rs875184	C	T	5	170124362	0.0009	0.0041	5.68905e-06	0.0392	0.0498	0.2039	20.7474
Tryptophan	rs875283	G	A	19	51767485	0.0009	0.0043	2.34099e-06	0.0387	-0.0387	0.3175	22.821
Tryptophan	rs881562	G	T	16	7760884	0.0009	-0.0044	1.45101e-06	0.0388	0.0081	0.8337	23.8947
Tryptophan	rs893922	G	A	9	112060144	0.0009	-0.0042	3.94503e-06	0.0387	-0.0374	0.3343	21.7719
Tryptophan	rs915281	T	C	9	119967963	0.0009	-0.0041	4.42303e-06	0.0383	0.0395	0.302	20.7474
Tryptophan	rs928963	A	C	16	13616231	0.0009	0.0042	3.62201e-06	0.039	0.0255	0.514301	21.7719
Tryptophan	rs9315440	A	G	13	37293989	0.0009	0.0048	6.71197e-08	0.0397	0.0118	0.766099	28.4367
Tryptophan	rs9330454	A	G	9	92515514	0.0015	-0.0066	6.04394e-06	0.0401	0.006	0.8806	19.3547
Tryptophan	rs937382	T	C	4	189971532	0.0009	-0.0046	2.31201e-07	0.0389	-0.025	0.5194	26.1164
Tryptophan	rs938040	C	T	10	65738183	0.0017	-0.0074	9.1241e-06	0.0634	-0.0818	0.1966	18.9429
Tryptophan	rs9464137	A	C	6	54669826	0.0009	0.0041	4.44498e-06	0.0383	0.0569	0.1374	20.7474
Tryptophan	rs9511152	A	G	13	19596767	0.0009	-0.005	2.98497e-08	0.0384	-0.008	0.8344	30.8558
Tryptophan	rs9517869	T	C	13	100398242	0.0009	-0.0046	3.457e-07	0.0408	-0.0447	0.2724	26.1164
Tryptophan	rs9523030	G	T	13	91262300	0.0009	-0.0043	5.64703e-06	0.0409	0.0171	0.6761	22.821
Tryptophan	rs9541214	C	T	13	35112824	0.0009	0.0042	3.79699e-06	0.0399	0.0039	0.9224	21.7719
Tryptophan	rs9543391	T	G	13	74115140	0.0009	0.0041	6.38999e-06	0.0414	0.0075	0.8555	20.7474
Tryptophan	rs9610322	A	G	22	35980173	0.0009	-0.0043	1.119e-06	0.0383	0.0017	0.9638	22.821
Tryptophan	rs9649963	C	T	8	131697816	0.0009	-0.0041	5.84104e-06	0.0394	0.0644	0.1021	20.7474
Tryptophan	rs972459	C	T	3	191855497	0.0009	-0.005	1.96902e-08	0.0385	0.0791	0.0401902	30.8558
Tryptophan	rs993927	T	G	18	50101294	0.0009	0.0042	2.63603e-06	0.0402	0.0021	0.9574	21.7719
Tryptophan	rs9948912	A	G	18	34853641	0.0009	0.004	9.579e-06	0.041	0.016	0.6953	19.7477
Tryptophan	rs9989564	A	G	18	41305359	0.0009	-0.0042	3.095e-06	0.0381	-0.0176	0.6443	21.7719
4-acetamidobutanoate	rs10004130	G	A	4	84664343	0.002	-0.009	6.79501e-06	0.0392	0.0308	0.4324	20.2418
4-acetamidobutanoate	rs10122824	G	T	9	139109861	0.0019	-0.0087	2.78702e-06	0.04	0.0039	0.9231	20.9603
4-acetamidobutanoate	rs10416031	G	A	19	1095151	0.0018	-0.0085	3.83999e-06	0.043	-0.0011	0.9792	22.2925
4-acetamidobutanoate	rs10496826	A	G	2	140474772	0.0018	-0.008	7.76694e-06	0.0398	0.0364	0.3601	19.747
4-acetamidobutanoate	rs11023380	G	A	11	14930058	0.0018	-0.0088	5.37403e-07	0.0391	0.0212	0.587899	23.8939
4-acetamidobutanoate	rs1113643	C	T	2	29539536	0.0018	-0.0094	2.23599e-07	0.0436	-0.0554	0.2033	27.2632
4-acetamidobutanoate	rs11170032	C	T	12	52568912	0.0018	0.008	7.17794e-06	0.0416	0.0195	0.639599	19.747
4-acetamidobutanoate	rs1280717	G	A	6	54497728	0.0018	-0.0094	2.006e-07	0.0425	0.0535	0.2083	27.2632
4-acetamidobutanoate	rs13164411	C	T	5	105377638	0.0018	-0.0082	5.33396e-06	0.0454	0.0005	0.9908	20.7467
4-acetamidobutanoate	rs1538330	T	G	6	715684	0.0064	-0.0306	1.72799e-06	0.149	0.0434	0.770801	22.8533
4-acetamidobutanoate	rs1556880	C	T	6	150615827	0.0018	-0.0081	6.04296e-06	0.0419	-0.0803	0.0552103	20.2438
4-acetamidobutanoate	rs1604290	A	C	18	4946422	0.0018	-0.0079	8.12999e-06	0.0385	-0.032	0.4059	19.2564
4-acetamidobutanoate	rs164742	G	A	16	89757725	0.0018	0.0079	7.37497e-06	0.0389	0.0397	0.3084	19.2564
4-acetamidobutanoate	rs1812125	G	T	18	44138761	0.0018	0.0085	3.48401e-06	0.0532	0.0158	0.7668	22.2925
4-acetamidobutanoate	rs2055056	C	T	8	96278070	0.0055	0.0244	8.56604e-06	0.1423	-0.059	0.6787	19.6753
4-acetamidobutanoate	rs2144834	A	G	14	94773634	0.0018	0.008	7.97297e-06	0.0436	-0.0066	0.8798	19.747
4-acetamidobutanoate	rs2252585	C	T	21	36241929	0.0018	0.0081	5.96705e-06	0.0445	0.074	0.0965495	20.2438
4-acetamidobutanoate	rs2604548	T	C	4	15090453	0.0018	-0.0086	1.28499e-06	0.043	-0.06	0.163	22.8202
4-acetamidobutanoate	rs304171	C	T	3	62780809	0.0036	0.0168	2.168e-06	0.0645	-0.0715	0.2672	21.7711
4-acetamidobutanoate	rs3813810	A	C	1	4088339	0.0026	0.0117	5.72506e-06	0.0581	0.0357	0.5386	20.2438
4-acetamidobutanoate	rs4443239	G	T	4	170263032	0.0042	-0.02	2.26501e-06	0.0515	-0.0574	0.2653	22.6475
4-acetamidobutanoate	rs4687937	C	T	3	118422245	0.0018	0.0079	9.46891e-06	0.0386	-0.0354	0.3596	19.2564
4-acetamidobutanoate	rs4692012	A	G	4	165747026	0.0018	-0.0082	3.34703e-06	0.0388	-0.0033	0.932	20.7467
4-acetamidobutanoate	rs4923082	T	C	11	23288296	0.0018	0.0081	6.95296e-06	0.0465	0.036	0.4387	20.2438
4-acetamidobutanoate	rs604388	C	T	1	177877979	0.0018	-0.0086	1.562e-06	0.0406	0.0049	0.9042	22.8202
4-acetamidobutanoate	rs6500864	A	G	16	6938132	0.0018	-0.0083	4.339e-06	0.0413	0.0113	0.7838	21.2558
4-acetamidobutanoate	rs721399	T	C	8	18259366	0.0018	-0.0289	3.94821e-58	0.041	-0.011	0.7891	257.702
4-acetamidobutanoate	rs7228099	T	C	18	22786478	0.0018	-0.0097	3.60903e-08	0.0392	0.0222	0.570401	29.0312
4-acetamidobutanoate	rs7943587	A	C	11	16814631	0.0026	-0.0115	6.32601e-06	0.0492	0.0309	0.5293	19.5576
4-acetamidobutanoate	rs890984	G	A	5	479540	0.0027	0.012	6.90796e-06	0.0697	0.0867	0.214	19.747
4-acetamidobutanoate	rs9354329	C	T	6	66600184	0.0018	0.0081	5.10399e-06	0.0397	-0.0089	0.8229	20.2438
4-acetamidobutanoate	rs9940567	C	T	16	62285678	0.0018	-0.0095	1.57398e-07	0.0482	0.0052	0.9147	27.8464
Leucine	rs10004285	G	A	4	59559715	0.001	-0.005	5.73297e-07	0.0384	-0.0054	0.8875	24.9911
Leucine	rs1003887	T	C	19	17927400	0.001	-0.005	5.73297e-07	0.0433	0.0213	0.623199	24.9911
Leucine	rs10190188	C	T	2	49894154	0.001	-0.005	5.73297e-07	0.0397	-0.0099	0.804	24.9911
Leucine	rs1025466	C	T	5	159333536	0.0009	0.0041	6.25302e-06	0.0386	0.0142	0.713199	20.7474
Leucine	rs10258601	A	G	7	51371109	0.0009	0.0044	6.73395e-07	0.0383	0.0135	0.723801	23.8947
Leucine	rs1038555	T	C	6	153671375	0.0009	-0.004	7.98804e-06	0.0382	0.0712	0.0627004	19.7477
Leucine	rs1043991	C	T	9	111892999	0.0009	-0.0048	8.33297e-08	0.0414	0.0553	0.181	28.4367
Leucine	rs10487377	A	G	7	117460254	0.0009	0.0046	4.091e-07	0.0384	-0.0424	0.2693	26.1163
Leucine	rs10500907	A	G	11	21415127	0.0009	0.0042	3.54699e-06	0.0399	-0.0284	0.4766	21.7719
Leucine	rs10736117	G	A	10	83051527	0.0009	0.004	8.49709e-06	0.0411	-0.0584	0.1548	19.7477
Leucine	rs10763843	G	A	10	31158591	0.0009	0.0042	3.45096e-06	0.0399	-0.0115	0.7732	21.7719
Leucine	rs10763940	G	A	10	33751360	0.0009	-0.0048	1.17401e-07	0.0393	0.0213	0.5883	28.4367
Leucine	rs10798580	A	G	1	177864554	0.0009	-0.0042	3.63999e-06	0.0396	-0.047	0.2348	21.7719
Leucine	rs10810580	C	T	9	16629923	0.0009	-0.0046	3.28201e-07	0.0385	0.0419	0.2768	26.1163
Leucine	rs10828678	A	G	10	24880712	0.0009	0.004	7.20195e-06	0.0384	0.0174	0.6511	19.7477
Leucine	rs10887020	T	C	10	123663288	0.0009	0.004	7.28903e-06	0.0383	-0.0225	0.5579	19.7477
Leucine	rs10911251	C	A	1	183085210	0.0009	0.0047	1.58402e-07	0.0382	-0.088	0.0214398	27.2642
Leucine	rs10923016	G	A	1	88516267	0.0009	-0.0053	2.87998e-09	0.0382	0.0255	0.5038	34.6696
Leucine	rs10937762	G	A	4	6918679	0.0009	-0.0044	1.52799e-06	0.0386	0.028	0.4692	23.8947
Leucine	rs10973683	C	A	9	38151268	0.0009	0.0041	6.54094e-06	0.0387	-0.0469	0.2263	20.7474
Leucine	rs1104999	T	C	9	119981095	0.0009	0.0041	3.51002e-06	0.0383	-0.0397	0.3008	20.7474
Leucine	rs11117808	A	C	1	217396792	0.0009	0.004	8.39808e-06	0.0389	-0.067	0.0848809	19.7477
Leucine	rs11124743	G	A	2	40725639	0.0009	-0.0043	1.90999e-06	0.0395	0.0196	0.6204	22.8209
Leucine	rs11144511	T	C	9	78218231	0.0009	-0.0042	8.41705e-06	0.0393	0.0256	0.514801	21.7719
Leucine	rs11183620	G	A	12	47212370	0.0009	-0.0041	4.68101e-06	0.0397	-0.1276	0.00132999	20.7474
Leucine	rs11203041	G	A	10	90988886	0.0009	0.0043	1.95299e-06	0.0385	0.0562	0.1437	22.8209
Leucine	rs11578928	A	C	1	84926750	0.0009	0.0041	4.74799e-06	0.0384	0.0516	0.1792	20.7474
Leucine	rs11657125	C	T	17	66767551	0.0009	-0.0041	5.71005e-06	0.0383	0.0383	0.3166	20.7474
Leucine	rs11868948	A	G	17	10214042	0.0009	-0.0042	4.62796e-06	0.0389	0.0343	0.3777	21.7719
Leucine	rs11952637	A	G	5	108490168	0.0009	0.0043	4.31301e-06	0.0385	0.0184	0.6331	22.8209
Leucine	rs11988092	C	T	8	85654878	0.0009	0.0046	3.287e-07	0.0385	-0.0346	0.3688	26.1163
Leucine	rs12047618	T	G	1	203084008	0.0009	0.0046	4.25001e-07	0.0412	-0.0515	0.2112	26.1163
Leucine	rs12344504	T	C	9	19848467	0.0009	-0.004	6.70394e-06	0.0392	-0.008	0.8378	19.7477
Leucine	rs12468540	G	A	2	35448317	0.0009	-0.0041	5.75798e-06	0.0383	0.0355	0.3546	20.7474
Leucine	rs12498703	G	A	4	155854976	0.0009	0.0042	2.86003e-06	0.0386	0.0441	0.2527	21.7719
Leucine	rs12517096	G	A	5	119624944	0.0009	-0.0041	8.40601e-06	0.0383	0.018	0.6381	20.7474
Leucine	rs12612007	A	G	2	107870934	0.0009	0.0044	1.20199e-06	0.0418	0.0355	0.3948	23.8947
Leucine	rs1278312	C	T	10	127814203	0.0009	0.0042	2.86702e-06	0.0389	-0.0818	0.03565	21.7719
Leucine	rs1292666	C	T	1	10908412	0.0009	-0.0045	6.44095e-07	0.0384	-0.0234	0.5425	24.9932
Leucine	rs13130810	T	C	4	177147696	0.0009	0.004	7.79094e-06	0.0395	0.018	0.6487	19.7477
Leucine	rs13147572	G	A	4	18293144	0.0009	0.0047	1.98999e-07	0.0384	0.0278	0.4688	27.2642
Leucine	rs13165077	A	G	5	120806354	0.0009	0.0041	8.98297e-06	0.0393	0.0284	0.4689	20.7474
Leucine	rs1334318	G	A	6	97079610	0.0009	-0.0044	1.008e-06	0.0386	0.0249	0.5191	23.8947
Leucine	rs1360820	A	G	13	93554207	0.0009	-0.0042	2.15402e-06	0.0383	-0.0046	0.9039	21.7719
Leucine	rs1368532	T	C	10	127280375	0.0009	-0.004	8.85503e-06	0.0387	-0.0345	0.3731	19.7477
Leucine	rs1428203	G	T	5	24164613	0.0009	-0.0045	5.51303e-07	0.0384	-0.0525	0.1718	24.9932
Leucine	rs1440581	C	T	4	89226422	0.0009	0.0081	1.44112e-19	0.0388	-0.0074	0.8499	80.978
Leucine	rs1463301	T	C	12	61929312	0.0009	-0.0049	7.49307e-08	0.0383	-0.0471	0.2189	29.6339
Leucine	rs1519309	T	C	4	187015089	0.0009	-0.0043	1.87301e-06	0.0448	-0.0329	0.4629	22.8209
Leucine	rs1541245	T	C	1	164950128	0.0009	-0.0048	7.98804e-08	0.0385	0.0145	0.706999	28.4367
Leucine	rs1558789	A	C	12	15168791	0.0009	0.0045	3.52298e-07	0.0382	0.0202	0.5966	24.9932
Leucine	rs1564480	G	A	8	21402658	0.0009	-0.0045	6.68098e-07	0.0383	0.0236	0.5383	24.9932
Leucine	rs1654495	C	A	19	55501579	0.0009	-0.0048	1.036e-07	0.0386	-0.0161	0.6773	28.4367
Leucine	rs167648	C	A	2	211878255	0.0009	0.0041	4.51502e-06	0.0383	-0.0228	0.5523	20.7474
Leucine	rs1677193	C	A	12	31756155	0.0009	0.0044	1.24601e-06	0.0389	-0.0157	0.6868	23.8947
Leucine	rs16917919	G	A	10	19160029	0.0009	0.004	8.83405e-06	0.0408	-0.0633	0.1209	19.7477
Leucine	rs1705832	C	T	3	3201432	0.0009	-0.0043	1.89802e-06	0.0383	-0.0232	0.5457	22.8209
Leucine	rs17107974	T	C	14	22055136	0.0017	-0.0082	1.49599e-06	0.075	-0.0892	0.2343	23.2601
Leucine	rs17173197	T	C	7	151268920	0.0009	-0.0044	2.464e-06	0.039	0.0341	0.3816	23.8947
Leucine	rs1733198	G	A	3	103602058	0.0009	-0.0049	7.61693e-08	0.0402	0.0266	0.509	29.6339
Leucine	rs174476	T	C	11	61674118	0.0009	-0.0042	5.70296e-06	0.0407	-0.0384	0.3445	21.7719
Leucine	rs1795964	G	A	12	122267117	0.0009	0.0044	1.97802e-06	0.0391	-0.0605	0.1218	23.8947
Leucine	rs1818106	A	C	11	103913376	0.001	0.005	5.73297e-07	0.0384	-0.0231	0.5481	24.9911
Leucine	rs1862710	A	G	1	15844057	0.0009	0.0047	1.17401e-07	0.04	-0.0157	0.6949	27.2642
Leucine	rs1871053	G	A	11	88476191	0.0009	0.005	2.40099e-08	0.0389	-0.0293	0.4509	30.8558
Leucine	rs1884639	C	T	20	719854	0.0009	-0.0047	2.31601e-07	0.0403	0.0346	0.3904	27.2642
Leucine	rs1931001	G	T	6	132287936	0.0009	0.0043	1.622e-06	0.04	0.0269	0.5012	22.8209
Leucine	rs1952935	C	A	14	40859517	0.0009	0.0048	1.06901e-07	0.0384	-0.0554	0.1488	28.4367
Leucine	rs1971105	T	G	2	55055307	0.0009	-0.0041	6.27307e-06	0.0385	-0.0516	0.1805	20.7474
Leucine	rs1995150	C	T	12	30176728	0.0009	-0.004	7.83809e-06	0.0391	0.0068	0.8615	19.7477
Leucine	rs1999120	A	G	6	158900185	0.0009	-0.0041	4.03896e-06	0.0383	0.0237	0.5365	20.7474
Leucine	rs2057435	G	A	10	77674635	0.0009	-0.0041	7.94493e-06	0.0384	0.0061	0.8747	20.7474
Leucine	rs2060490	C	T	2	178886150	0.0009	0.0044	9.1029e-07	0.0383	-0.0537	0.1611	23.8947
Leucine	rs2146498	A	G	14	93072269	0.0009	0.004	8.041e-06	0.0381	0.0125	0.7428	19.7477
Leucine	rs2285137	C	T	22	42980678	0.0024	0.0108	5.35106e-06	0.0661	-0.0157	0.8126	20.2445
Leucine	rs2302423	A	G	11	22868937	0.0009	0.0042	2.81799e-06	0.0387	-0.0474	0.2207	21.7719
Leucine	rs2357713	G	T	7	13657472	0.0009	0.0042	2.99902e-06	0.0384	0.0191	0.6193	21.7719
Leucine	rs2373642	A	G	7	149680189	0.0117	-0.0536	4.72204e-06	0.1088	-0.0911	0.4026	20.9635
Leucine	rs242082	T	C	22	33224439	0.0009	0.0048	1.38299e-07	0.0387	0.0165	0.6694	28.4367
Leucine	rs2454043	A	C	8	104070255	0.0009	-0.0047	1.852e-07	0.0406	-0.0123	0.7617	27.2642
Leucine	rs2465250	C	A	4	169357067	0.0009	-0.0048	7.76104e-08	0.0384	-0.0211	0.5829	28.4367
Leucine	rs2471650	T	C	12	75578076	0.0009	-0.0048	1.16001e-07	0.0385	-0.0346	0.3691	28.4367
Leucine	rs2478832	T	C	10	30346833	0.0009	-0.0041	8.046e-06	0.0384	0.0002	0.9955	20.7474
Leucine	rs248065	G	A	5	126500873	0.0009	0.0048	1.12699e-07	0.0388	0.0586	0.1308	28.4367
Leucine	rs2513896	A	G	8	103769678	0.001	0.0042	9.64806e-06	0.0402	-0.0222	0.581	17.6352
Leucine	rs2624695	C	T	10	44549767	0.0009	0.004	8.94108e-06	0.0396	0.0553	0.1627	19.7477
Leucine	rs2667698	C	A	3	189857444	0.0009	-0.0041	7.07099e-06	0.0384	-0.0402	0.2951	20.7474
Leucine	rs2713737	A	G	3	100767398	0.001	-0.006	1.97301e-09	0.0384	0.0419	0.2742	35.9871
Leucine	rs2722276	A	G	7	37989178	0.0009	0.0048	8.70202e-08	0.0389	-0.02	0.6078	28.4367
Leucine	rs2819322	C	T	1	162281028	0.0009	0.0043	1.789e-06	0.0387	-0.0051	0.8942	22.8209
Leucine	rs2834578	T	C	21	36059609	0.0009	0.0045	7.24002e-07	0.0386	0.0118	0.760801	24.9932
Leucine	rs2898645	C	T	17	75332699	0.001	0.005	5.73297e-07	0.0381	0.058	0.1278	24.9911
Leucine	rs2933284	C	T	3	11021945	0.0009	-0.0042	2.86003e-06	0.0392	0.0154	0.695401	21.7719
Leucine	rs3102519	A	G	8	96791410	0.0009	0.0048	7.82997e-08	0.0387	-0.0521	0.1776	28.4367
Leucine	rs3775574	A	G	4	185370066	0.0009	-0.0044	3.133e-06	0.039	-0.0379	0.3307	23.8947
Leucine	rs37959	T	C	7	8002389	0.0009	0.0044	1.70801e-06	0.0413	-0.0376	0.3626	23.8947
Leucine	rs3802681	C	T	10	104114328	0.0009	-0.0045	5.43701e-07	0.0392	0.0459	0.2423	24.9932
Leucine	rs3924223	A	G	1	222079194	0.0009	-0.0041	6.18201e-06	0.0388	-0.0275	0.4792	20.7474
Leucine	rs4074961	T	C	1	38092723	0.001	-0.0044	4.22795e-06	0.0383	0.0316	0.4101	19.3547
Leucine	rs4077470	C	T	12	5596812	0.0009	0.0045	4.64601e-07	0.0387	-0.0098	0.7997	24.9932
Leucine	rs4148593	G	A	3	183649870	0.001	-0.005	5.73297e-07	0.0416	0.0607	0.145	24.9911
Leucine	rs417144	T	C	2	79251847	0.0009	0.0046	2.56502e-07	0.0391	0.0344	0.3785	26.1163
Leucine	rs4276770	A	G	9	25256654	0.0009	-0.0041	5.11305e-06	0.0395	0.0444	0.2607	20.7474
Leucine	rs4499783	C	T	5	65967123	0.0009	0.004	7.58193e-06	0.0388	-0.0394	0.3095	19.7477
Leucine	rs4531478	G	A	11	68482489	0.0009	-0.0041	4.45102e-06	0.0435	-0.0333	0.4439	20.7474
Leucine	rs4681618	G	A	3	150146026	0.0009	0.0042	3.14898e-06	0.0387	0.0314	0.4182	21.7719
Leucine	rs4726308	T	G	7	153290520	0.0009	-0.0042	3.34603e-06	0.0424	0.0444	0.2954	21.7719
Leucine	rs4741887	A	G	9	4079470	0.0009	-0.0047	1.68e-07	0.0384	-0.0761	0.0472999	27.2642
Leucine	rs4758270	G	A	11	8042616	0.0009	0.0048	2.01298e-07	0.0409	-0.0409	0.3166	28.4367
Leucine	rs4767788	A	G	12	119574210	0.0009	0.0047	5.73799e-07	0.0395	0.0027	0.9459	27.2642
Leucine	rs477992	G	A	1	120257576	0.0009	0.0047	1.99899e-07	0.0406	-0.0592	0.1442	27.2642
Leucine	rs4795552	A	G	17	25613381	0.0009	-0.0047	1.54501e-07	0.0401	0.0131	0.743401	27.2642
Leucine	rs481781	C	T	3	169940045	0.0009	-0.0044	9.14408e-07	0.0383	-0.0375	0.3277	23.8947
Leucine	rs4851946	G	A	2	106839924	0.0009	-0.0042	2.19498e-06	0.039	0.0474	0.2239	21.7719
Leucine	rs4875397	A	G	8	4700011	0.0009	-0.0042	3.03697e-06	0.0391	-0.0062	0.8749	21.7719
Leucine	rs4889294	C	T	16	81303759	0.0009	0.0041	3.64603e-06	0.0387	-0.0778	0.0442497	20.7474
Leucine	rs4920094	A	G	21	43786333	0.0009	0.004	7.17893e-06	0.0405	-0.0384	0.3427	19.7477
Leucine	rs4935115	A	G	10	56396781	0.0009	0.0045	5.754e-07	0.0384	-0.0029	0.9395	24.9932
[truncated: 5,160 more rows]

## Sheet: Table S4
Table S4. MR results of gut microbiota on PsA.
exposure	outcome	method	nsnp	b	se	pval	lo_ci	up_ci	or	or_lci95	or_uci95
class Actinobacteria	PSA	Inverse variance weighted	15	0.109204	0.184264	0.553417	-0.251954	0.470362	1.11539	0.77728	1.60057
class Actinobacteria	PSA	MR Egger	15	0.165917	0.553101	0.768938	-0.918161	1.25	1.18048	0.399253	3.49033
class Actinobacteria	PSA	Weighted median	15	-0.160602	0.244692	0.511604	-0.640199	0.318995	0.851631	0.527188	1.37574
class Actinobacteria	PSA	Simple mode	15	-0.362989	0.46536	0.448367	-1.27509	0.549116	0.695594	0.279405	1.73172
class Actinobacteria	PSA	Weighted mode	15	-0.276414	0.339967	0.429793	-0.94275	0.389921	0.758499	0.389555	1.47686
class Bacteroidia	PSA	Inverse variance weighted	14	-0.550931	0.246133	0.0251986	-1.03335	-0.06851	0.576413	0.355812	0.933784
class Bacteroidia	PSA	MR Egger	14	-0.0750899	0.499408	0.88298	-1.05393	0.90375	0.92766	0.348565	2.46884
class Bacteroidia	PSA	Weighted median	14	-0.463329	0.303909	0.127368	-1.05899	0.132333	0.629186	0.346806	1.14149
class Bacteroidia	PSA	Simple mode	14	-0.312758	0.494469	0.538019	-1.28192	0.656402	0.731427	0.277505	1.92784
class Bacteroidia	PSA	Weighted mode	14	-0.289767	0.53329	0.596079	-1.33501	0.755481	0.748438	0.263154	2.12864
class Betaproteobacteria	PSA	Inverse variance weighted	11	-0.168036	0.257709	0.514376	-0.673147	0.337074	0.845323	0.510101	1.40084
class Betaproteobacteria	PSA	MR Egger	11	-0.236347	0.905208	0.799894	-2.01056	1.53786	0.789506	0.133914	4.65462
class Betaproteobacteria	PSA	Weighted median	11	-0.10576	0.306261	0.729849	-0.70603	0.494511	0.899641	0.4936	1.6397
class Betaproteobacteria	PSA	Simple mode	11	-0.0160003	0.4269	0.97084	-0.852725	0.820725	0.984127	0.426252	2.27215
class Betaproteobacteria	PSA	Weighted mode	11	-0.026438	0.385499	0.946675	-0.782016	0.72914	0.973908	0.457483	2.0733
class Clostridia	PSA	Inverse variance weighted	12	0.207148	0.204614	0.311354	-0.193895	0.608192	1.23016	0.823744	1.83711
class Clostridia	PSA	MR Egger	12	0.376426	0.555263	0.5132	-0.711891	1.46474	1.45707	0.490716	4.32643
class Clostridia	PSA	Weighted median	12	0.238968	0.260508	0.358978	-0.271628	0.749564	1.26994	0.762137	2.11608
class Clostridia	PSA	Simple mode	12	0.265973	0.410728	0.530549	-0.539054	1.071	1.3047	0.5833	2.9183
class Clostridia	PSA	Weighted mode	12	0.242543	0.380682	0.537077	-0.503595	0.98868	1.27449	0.604354	2.68768
class Coriobacteriia	PSA	Inverse variance weighted	13	-0.148077	0.210972	0.482755	-0.561581	0.265428	0.862365	0.570307	1.30399
class Coriobacteriia	PSA	MR Egger	13	-1.04763	0.895029	0.266533	-2.80189	0.706623	0.350767	0.0606951	2.02713
class Coriobacteriia	PSA	Weighted median	13	-0.092645	0.281625	0.742182	-0.64463	0.45934	0.911517	0.524857	1.58303
class Coriobacteriia	PSA	Simple mode	13	-0.0108922	0.475234	0.982091	-0.942352	0.920567	0.989167	0.38971	2.51071
class Coriobacteriia	PSA	Weighted mode	13	-0.0461843	0.437094	0.917596	-0.902888	0.810519	0.954866	0.405397	2.24908
class Deltaproteobacteria	PSA	Inverse variance weighted	13	0.161545	0.224722	0.472225	-0.278911	0.602001	1.17533	0.756607	1.82577
class Deltaproteobacteria	PSA	MR Egger	13	0.64002	0.601011	0.309735	-0.537961	1.818	1.89652	0.583938	6.15954
class Deltaproteobacteria	PSA	Weighted median	13	0.187268	0.281266	0.505537	-0.364013	0.738549	1.20595	0.694882	2.0929
class Deltaproteobacteria	PSA	Simple mode	13	0.2556	0.497494	0.616738	-0.719489	1.23069	1.29124	0.487001	3.42359
class Deltaproteobacteria	PSA	Weighted mode	13	0.460482	0.379068	0.247815	-0.282492	1.20346	1.58484	0.753903	3.33161
class Erysipelotrichia	PSA	Inverse variance weighted	13	-0.357007	0.219822	0.10436	-0.787858	0.0738434	0.699767	0.454818	1.07664
class Erysipelotrichia	PSA	MR Egger	13	0.686222	0.951153	0.485677	-1.17804	2.55048	1.9862	0.307882	12.8133
class Erysipelotrichia	PSA	Weighted median	13	-0.323101	0.296445	0.275749	-0.904133	0.257931	0.723901	0.404893	1.29425
class Erysipelotrichia	PSA	Simple mode	13	-0.268973	0.457149	0.567193	-1.16498	0.627039	0.764164	0.311927	1.87206
class Erysipelotrichia	PSA	Weighted mode	13	-0.268973	0.451466	0.562393	-1.15385	0.615901	0.764164	0.315421	1.85132
class Lentisphaeria	PSA	Inverse variance weighted	8	-0.030751	0.139867	0.825981	-0.30489	0.243388	0.969717	0.737204	1.27556
class Lentisphaeria	PSA	MR Egger	8	0.142681	0.496734	0.783592	-0.830918	1.11628	1.15336	0.435649	3.05347
class Lentisphaeria	PSA	Weighted median	8	-0.0765318	0.179471	0.669794	-0.428294	0.27523	0.926323	0.65162	1.31683
class Lentisphaeria	PSA	Simple mode	8	-0.115423	0.265318	0.676633	-0.635447	0.404601	0.890989	0.529698	1.4987
class Lentisphaeria	PSA	Weighted mode	8	-0.134086	0.254883	0.61509	-0.633658	0.365485	0.874515	0.530647	1.44121
class Melainabacteria	PSA	Inverse variance weighted	10	0.0139368	0.146126	0.924017	-0.27247	0.300343	1.01403	0.761496	1.35032
class Melainabacteria	PSA	MR Egger	10	-0.483631	0.432076	0.295482	-1.3305	0.363237	0.616541	0.264345	1.43798
class Melainabacteria	PSA	Weighted median	10	-0.143198	0.189718	0.450371	-0.515045	0.228648	0.866582	0.597473	1.2569
class Melainabacteria	PSA	Simple mode	10	-0.167287	0.291521	0.580129	-0.738668	0.404093	0.845957	0.47775	1.49794
class Melainabacteria	PSA	Weighted mode	10	-0.19049	0.274689	0.505512	-0.728881	0.3479	0.826554	0.482449	1.41609
class Methanobacteria	PSA	Inverse variance weighted	10	0.140858	0.114894	0.220206	-0.0843348	0.366051	1.15126	0.919124	1.44203
class Methanobacteria	PSA	MR Egger	10	0.000340774	0.471612	0.999441	-0.92402	0.924701	1.00034	0.39692	2.52111
class Methanobacteria	PSA	Weighted median	10	0.185148	0.152742	0.225449	-0.114225	0.484522	1.2034	0.892057	1.6234
class Methanobacteria	PSA	Simple mode	10	0.231796	0.23843	0.356366	-0.235528	0.699119	1.26086	0.790154	2.01198
class Methanobacteria	PSA	Weighted mode	10	0.231796	0.242367	0.363861	-0.243244	0.706835	1.26086	0.784081	2.02756
class Mollicutes	PSA	Inverse variance weighted	12	0.160134	0.17405	0.357548	-0.181004	0.501272	1.17367	0.834432	1.65082
class Mollicutes	PSA	MR Egger	12	-0.153133	0.590795	0.80074	-1.31109	1.00482	0.858016	0.269526	2.73143
class Mollicutes	PSA	Weighted median	12	0.0465575	0.238793	0.845417	-0.421477	0.514592	1.04766	0.656077	1.67296
class Mollicutes	PSA	Simple mode	12	-0.00886166	0.366808	0.981159	-0.727805	0.710082	0.991177	0.482968	2.03416
class Mollicutes	PSA	Weighted mode	12	-0.00886166	0.35105	0.980313	-0.696919	0.679196	0.991177	0.498118	1.97229
class Negativicutes	PSA	Inverse variance weighted	12	0.267766	0.341862	0.433477	-0.402285	0.937816	1.30704	0.66879	2.5544
class Negativicutes	PSA	MR Egger	12	0.887404	1.21922	0.483402	-1.50227	3.27708	2.42882	0.222624	26.4982
class Negativicutes	PSA	Weighted median	12	-0.0718577	0.330776	0.828021	-0.720178	0.576463	0.930663	0.486666	1.77973
class Negativicutes	PSA	Simple mode	12	-0.296723	0.560779	0.607231	-1.39585	0.802405	0.74325	0.247622	2.2309
class Negativicutes	PSA	Weighted mode	12	-0.234413	0.481134	0.635674	-1.17743	0.70861	0.791035	0.308068	2.03117
class Verrucomicrobiae	PSA	Inverse variance weighted	11	0.300604	0.183238	0.100898	-0.0585416	0.65975	1.35067	0.943139	1.93431
class Verrucomicrobiae	PSA	MR Egger	11	-0.166012	0.613582	0.79283	-1.36863	1.03661	0.847036	0.254454	2.81964
class Verrucomicrobiae	PSA	Weighted median	11	0.272285	0.258198	0.291627	-0.233783	0.778352	1.31296	0.791534	2.17788
class Verrucomicrobiae	PSA	Simple mode	11	0.268367	0.365239	0.479356	-0.447503	0.984236	1.30783	0.639222	2.67577
class Verrucomicrobiae	PSA	Weighted mode	11	0.221191	0.372199	0.565525	-0.508319	0.950702	1.24756	0.601506	2.58753
class_Bacteroidia	PSA	MR Egger	11	-0.749652	0.564836	0.217123	-1.85673	0.357426	0.472531	0.156183	1.42964
class_Bacteroidia	PSA	Weighted median	11	-0.507339	0.314327	0.106517	-1.12342	0.108742	0.602095	0.325166	1.11487
class_Bacteroidia	PSA	Simple mode	11	-0.355812	0.47302	0.469258	-1.28293	0.571307	0.700604	0.277223	1.77058
class_Bacteroidia	PSA	Weighted mode	11	-0.434353	0.452479	0.35972	-1.32121	0.452507	0.647684	0.266812	1.57225
family Acidaminococcaceae	PSA	Inverse variance weighted	7	-0.240629	0.230989	0.297536	-0.693367	0.212109	0.786134	0.49989	1.23628
family Acidaminococcaceae	PSA	MR Egger	7	-1.33255	0.642884	0.0929113	-2.59261	-0.072501	0.263803	0.0748248	0.930065
family Acidaminococcaceae	PSA	Weighted median	7	-0.402533	0.29379	0.170643	-0.978362	0.173295	0.668624	0.375926	1.18922
family Acidaminococcaceae	PSA	Simple mode	7	-0.479962	0.411977	0.28823	-1.28744	0.327514	0.618807	0.275977	1.38751
family Acidaminococcaceae	PSA	Weighted mode	7	-0.539932	0.337462	0.16072	-1.20136	0.121493	0.582788	0.300786	1.12918
family Alcaligenaceae	PSA	Inverse variance weighted	11	0.206798	0.23003	0.368648	-0.244059	0.657656	1.22973	0.783441	1.93026
family Alcaligenaceae	PSA	MR Egger	11	-0.631794	1.05518	0.564101	-2.69995	1.43636	0.531637	0.0672089	4.20536
family Alcaligenaceae	PSA	Weighted median	11	0.173027	0.308996	0.575502	-0.432604	0.778659	1.1889	0.648817	2.17855
family Alcaligenaceae	PSA	Simple mode	11	0.183805	0.54387	0.742382	-0.882179	1.24979	1.20178	0.41388	3.48961
family Alcaligenaceae	PSA	Weighted mode	11	0.114181	0.540156	0.836833	-0.944525	1.17289	1.12095	0.388864	3.23131
family Bacteroidaceae	PSA	MR Egger	9	-0.98061	1.26789	0.464587	-3.46567	1.50445	0.375082	0.0312519	4.5017
family Bacteroidaceae	PSA	Weighted median	9	-0.137359	0.32181	0.6695	-0.768106	0.493388	0.871657	0.463891	1.63786
family Bacteroidaceae	PSA	Simple mode	9	-0.124448	0.480283	0.80209	-1.0658	0.816906	0.882984	0.344451	2.26349
family Bacteroidaceae	PSA	Weighted mode	9	-0.0959826	0.486192	0.848425	-1.04892	0.856953	0.90848	0.350316	2.35597
family Bacteroidaceae	PSA	Inverse variance weighted	9	0.030082	0.244509	0.902083	-0.449156	0.50932	1.03054	0.638167	1.66416
family Bacteroidales S24 7group	PSA	Inverse variance weighted	8	-0.0759057	0.208369	0.715645	-0.484308	0.332497	0.926904	0.616123	1.39445
family Bacteroidales S24 7group	PSA	MR Egger	8	-0.37414	0.896085	0.690822	-2.13047	1.38219	0.687881	0.118782	3.9836
family Bacteroidales S24 7group	PSA	Weighted median	8	-0.18993	0.237735	0.424341	-0.65589	0.276031	0.827017	0.51898	1.31789
family Bacteroidales S24 7group	PSA	Simple mode	8	-0.280853	0.416057	0.521319	-1.09633	0.534619	0.755139	0.334096	1.7068
family Bacteroidales S24 7group	PSA	Weighted mode	8	-0.257862	0.358033	0.494731	-0.959606	0.443883	0.772702	0.383044	1.55875
family Bifidobacteriaceae	PSA	Inverse variance weighted	12	0.129362	0.181178	0.475224	-0.225746	0.48447	1.1381	0.797921	1.62331
family Bifidobacteriaceae	PSA	MR Egger	12	0.308641	0.622514	0.630752	-0.911486	1.52877	1.36157	0.401926	4.61249
family Bifidobacteriaceae	PSA	Weighted median	12	-0.17609	0.244174	0.470806	-0.65467	0.30249	0.838542	0.519613	1.35322
family Bifidobacteriaceae	PSA	Simple mode	12	0.191157	0.40792	0.648496	-0.608366	0.990679	1.21065	0.544239	2.69306
family Bifidobacteriaceae	PSA	Weighted mode	12	-0.15091	0.299061	0.623785	-0.737069	0.435248	0.859925	0.478514	1.54535
family Christensenellaceae	PSA	MR Egger	26	-0.328828	0.542223	0.549914	-1.39159	0.73393	0.719767	0.248681	2.08325
family Christensenellaceae	PSA	Weighted median	26	-0.0107258	0.221923	0.961452	-0.445694	0.424242	0.989332	0.64038	1.52843
family Christensenellaceae	PSA	Simple mode	26	-0.0024971	0.430039	0.995413	-0.845374	0.84038	0.997506	0.429397	2.31725
family Christensenellaceae	PSA	Weighted mode	26	-0.0469872	0.419198	0.911649	-0.868616	0.774641	0.9541	0.419532	2.16981
family Christensenellaceae	PSA	Inverse variance weighted	26	-0.0363284	0.162636	0.823245	-0.355094	0.282437	0.964324	0.701107	1.32636
family Clostridiaceae1	PSA	MR Egger	10	0.314902	0.612495	0.621058	-0.885589	1.51539	1.37013	0.412471	4.55121
family Clostridiaceae1	PSA	Weighted median	10	0.0888615	0.271792	0.743709	-0.443852	0.621574	1.09293	0.641561	1.86186
family Clostridiaceae1	PSA	Simple mode	10	0.317594	0.463228	0.510231	-0.590333	1.22552	1.37382	0.554143	3.40594
family Clostridiaceae1	PSA	Weighted mode	10	0.361471	0.429426	0.421728	-0.480204	1.20315	1.43544	0.618657	3.33058
family Clostridiaceae1	PSA	Inverse variance weighted	10	-0.00530734	0.210129	0.97985	-0.41716	0.406545	0.994707	0.658915	1.50162
family Clostridiales vadin BB60 group	PSA	Inverse variance weighted	15	-0.0505292	0.146965	0.730983	-0.33858	0.237522	0.950726	0.712782	1.2681
family Clostridiales vadin BB60 group	PSA	MR Egger	15	-0.232786	0.402293	0.572717	-1.02128	0.555709	0.792323	0.360134	1.74318
family Clostridiales vadin BB60 group	PSA	Weighted median	15	0.0847821	0.203035	0.676259	-0.313167	0.482732	1.08848	0.731128	1.62049
family Clostridiales vadin BB60 group	PSA	Simple mode	15	0.0963477	0.366082	0.796241	-0.621173	0.813869	1.10114	0.537314	2.25662
family Clostridiales vadin BB60 group	PSA	Weighted mode	15	0.0263446	0.310704	0.933629	-0.582636	0.635325	1.02669	0.558425	1.88764
family Coriobacteriaceae	PSA	Inverse variance weighted	13	-0.148077	0.210972	0.482755	-0.561581	0.265428	0.862365	0.570307	1.30399
family Coriobacteriaceae	PSA	MR Egger	13	-1.04763	0.895029	0.266533	-2.80189	0.706623	0.350767	0.0606951	2.02713
family Coriobacteriaceae	PSA	Weighted median	13	-0.092645	0.292007	0.751039	-0.664978	0.479688	0.911517	0.514285	1.61557
family Coriobacteriaceae	PSA	Simple mode	13	-0.0108922	0.479322	0.982244	-0.950363	0.928579	0.989167	0.386601	2.53091
family Coriobacteriaceae	PSA	Weighted mode	13	-0.0461843	0.449676	0.919893	-0.927549	0.835181	0.954866	0.395522	2.30523
family Defluviitaleaceae	PSA	MR Egger	11	0.0809149	0.554945	0.887287	-1.00678	1.16861	1.08428	0.365395	3.21751
family Defluviitaleaceae	PSA	Weighted median	11	0.106772	0.21191	0.614363	-0.308571	0.522114	1.11268	0.734496	1.68559
family Defluviitaleaceae	PSA	Simple mode	11	0.134662	0.344334	0.703941	-0.540233	0.809557	1.14415	0.582612	2.24691
family Defluviitaleaceae	PSA	Weighted mode	11	0.160302	0.335216	0.642787	-0.496721	0.817325	1.17387	0.608523	2.26443
family Defluviitaleaceae	PSA	Inverse variance weighted	11	0.0157033	0.162509	0.92302	-0.302814	0.334221	1.01583	0.738737	1.39685
family Desulfovibrionaceae	PSA	Inverse variance weighted	10	0.147991	0.207998	0.476775	-0.259686	0.555667	1.1595	0.771294	1.7431
family Desulfovibrionaceae	PSA	MR Egger	10	0.848506	0.488196	0.120402	-0.108359	1.80537	2.33615	0.897306	6.08223
family Desulfovibrionaceae	PSA	Weighted median	10	0.169975	0.274103	0.535183	-0.367268	0.707218	1.18528	0.692624	2.02834
family Desulfovibrionaceae	PSA	Simple mode	10	0.111174	0.440291	0.806326	-0.751797	0.974145	1.11759	0.471519	2.6489
family Desulfovibrionaceae	PSA	Weighted mode	10	0.492069	0.371332	0.217777	-0.235741	1.21988	1.6357	0.789985	3.38678
family Enterobacteriaceae	PSA	MR Egger	7	0.185864	1.57571	0.910695	-2.90253	3.27426	1.20426	0.0548842	26.4236
family Enterobacteriaceae	PSA	Weighted median	7	-0.131773	0.335168	0.694206	-0.788703	0.525157	0.87654	0.454434	1.69072
family Enterobacteriaceae	PSA	Simple mode	7	-0.164673	0.453899	0.729194	-1.05431	0.724968	0.848171	0.348431	2.06467
family Enterobacteriaceae	PSA	Weighted mode	7	-0.183872	0.447432	0.695384	-1.06084	0.693096	0.832042	0.346165	1.9999
family Enterobacteriaceae	PSA	Inverse variance weighted	7	-0.0250424	0.263764	0.92436	-0.54202	0.491935	0.975269	0.581572	1.63548
family Erysipelotrichaceae	PSA	Inverse variance weighted	13	-0.357007	0.219822	0.10436	-0.787858	0.0738434	0.699767	0.454818	1.07664
family Erysipelotrichaceae	PSA	MR Egger	13	0.686222	0.951153	0.485677	-1.17804	2.55048	1.9862	0.307882	12.8133
family Erysipelotrichaceae	PSA	Weighted median	13	-0.323101	0.296758	0.276257	-0.904747	0.258546	0.723901	0.404644	1.29505
family Erysipelotrichaceae	PSA	Simple mode	13	-0.268973	0.465268	0.573883	-1.1809	0.642952	0.764164	0.307003	1.90209
family Erysipelotrichaceae	PSA	Weighted mode	13	-0.268973	0.456025	0.566251	-1.16278	0.624835	0.764164	0.312615	1.86794
family Family XI	PSA	MR Egger	8	-1.24536	0.717936	0.133495	-2.65252	0.161791	0.287836	0.0704734	1.17561
family Family XI	PSA	Weighted median	8	-0.211065	0.152545	0.166474	-0.510053	0.0879234	0.809721	0.600464	1.0919
family Family XI	PSA	Simple mode	8	-0.24578	0.251212	0.360482	-0.738156	0.246595	0.782094	0.477994	1.27966
family Family XI	PSA	Weighted mode	8	-0.24578	0.212662	0.285709	-0.662597	0.171037	0.782094	0.515511	1.18653
family Family XI	PSA	Inverse variance weighted	8	-0.0227839	0.120529	0.850067	-0.25902	0.213453	0.977474	0.771807	1.23794
family Family XIII	PSA	Inverse variance weighted	9	0.127514	0.253929	0.615553	-0.370187	0.625216	1.136	0.690605	1.86865
family Family XIII	PSA	MR Egger	9	0.723442	0.964729	0.477761	-1.16743	2.61431	2.06152	0.311167	13.6578
family Family XIII	PSA	Weighted median	9	0.197186	0.340805	0.562867	-0.470792	0.865164	1.21797	0.624507	2.3754
family Family XIII	PSA	Simple mode	9	0.23381	0.526655	0.66884	-0.798434	1.26605	1.2634	0.450033	3.54683
family Family XIII	PSA	Weighted mode	9	0.212835	0.493545	0.677681	-0.754514	1.18018	1.23718	0.470239	3.25497
family Lactobacillaceae	PSA	Inverse variance weighted	8	0.0500556	0.152444	0.742643	-0.248734	0.348845	1.05133	0.779788	1.41743
family Lactobacillaceae	PSA	MR Egger	8	0.0276846	0.381001	0.944436	-0.719076	0.774446	1.02807	0.487202	2.16939
family Lactobacillaceae	PSA	Weighted median	8	-0.0896758	0.1931	0.642361	-0.468152	0.288801	0.914227	0.626158	1.33483
family Lactobacillaceae	PSA	Simple mode	8	-0.136337	0.288658	0.651073	-0.702108	0.429433	0.872548	0.49554	1.53639
family Lactobacillaceae	PSA	Weighted mode	8	-0.157113	0.272883	0.582811	-0.691964	0.377738	0.854607	0.500592	1.45898
family Methanobacteriaceae	PSA	Inverse variance weighted	10	0.140858	0.114894	0.220206	-0.0843348	0.366051	1.15126	0.919124	1.44203
family Methanobacteriaceae	PSA	MR Egger	10	0.000340774	0.471612	0.999441	-0.92402	0.924701	1.00034	0.39692	2.52111
family Methanobacteriaceae	PSA	Weighted median	10	0.185148	0.15104	0.220267	-0.110891	0.481187	1.2034	0.895036	1.61799
family Methanobacteriaceae	PSA	Simple mode	10	0.231796	0.238484	0.35647	-0.235634	0.699225	1.26086	0.79007	2.01219
family Methanobacteriaceae	PSA	Weighted mode	10	0.231796	0.218517	0.316431	-0.196497	0.660088	1.26086	0.821604	1.93496
family Oxalobacteraceae	PSA	Inverse variance weighted	14	0.0349511	0.106345	0.742414	-0.173485	0.243387	1.03557	0.84073	1.27556
family Oxalobacteraceae	PSA	MR Egger	14	0.0881023	0.410889	0.833821	-0.71724	0.893444	1.0921	0.488098	2.44353
family Oxalobacteraceae	PSA	Weighted median	14	0.000648518	0.149204	0.996532	-0.291791	0.293088	1.00065	0.746924	1.34056
family Oxalobacteraceae	PSA	Simple mode	14	-0.00262111	0.237512	0.991363	-0.468144	0.462902	0.997382	0.626163	1.58868
family Oxalobacteraceae	PSA	Weighted mode	14	-0.0218734	0.23334	0.926745	-0.47922	0.435473	0.978364	0.619266	1.54569
family Pasteurellaceae	PSA	Inverse variance weighted	14	0.110179	0.144132	0.44461	-0.17232	0.392678	1.11648	0.84171	1.48094
family Pasteurellaceae	PSA	MR Egger	14	-0.0659184	0.320611	0.840548	-0.694317	0.56248	0.936207	0.499416	1.75502
family Pasteurellaceae	PSA	Weighted median	14	0.0119866	0.178189	0.946368	-0.337264	0.361237	1.01206	0.713721	1.4351
family Pasteurellaceae	PSA	Simple mode	14	-0.0793146	0.263665	0.768312	-0.596097	0.437468	0.923749	0.550958	1.54878
family Pasteurellaceae	PSA	Weighted mode	14	-0.0293778	0.226014	0.89857	-0.472365	0.41361	0.971049	0.623526	1.51227
family Peptococcaceae	PSA	Inverse variance weighted	9	-0.056938	0.182711	0.755323	-0.415052	0.301176	0.944653	0.660306	1.35145
family Peptococcaceae	PSA	MR Egger	9	0.386465	0.505281	0.469355	-0.603885	1.37682	1.47177	0.546684	3.96226
family Peptococcaceae	PSA	Weighted median	9	0.0536572	0.234522	0.819029	-0.406006	0.51332	1.05512	0.666306	1.67083
family Peptococcaceae	PSA	Simple mode	9	0.18235	0.368874	0.634351	-0.540642	0.905343	1.20003	0.582374	2.47278
family Peptococcaceae	PSA	Weighted mode	9	0.117755	0.358649	0.751091	-0.585197	0.820707	1.12497	0.556996	2.27211
family Peptostreptococcaceae	PSA	Inverse variance weighted	13	-0.306642	0.183983	0.0955769	-0.667248	0.0539648	0.735914	0.513118	1.05545
family Peptostreptococcaceae	PSA	MR Egger	13	-0.989019	0.392961	0.028636	-1.75922	-0.218816	0.371941	0.172179	0.803469
family Peptostreptococcaceae	PSA	Weighted median	13	-0.320669	0.247192	0.194547	-0.805165	0.163828	0.725664	0.447014	1.17801
[truncated: 552 more rows]

## Sheet: Table S5
Table S5. MR results of metabolites on PsA.
[truncated: 1,926 more rows]

[truncated: 4 more sheets: Table S6, Table S7, Sheet8, Genus]
